# Supplementary material for: Genomic Analysis Reveals Diversified and Stress-Responsive Transport Repertoire in Candidozyma (Candida) auris
Source: J Fungi (Basel). 2026 Feb 28;12(3):174. doi: 10.3390/jof12030174 (PMC13028451; doi:10.3390/jof12030174)
Supplement: Supplementary file 1 [file jof-12-00174-s001.zip]

Archive with 5 entries (5 files):
- FigureS1.pdf
- Table S1_Transporters.xlsx
- Table S2_substrates.pdf
- Table S3_DEGs.xlsx
- Table S4_CandidaTransporters.xlsx
