# Supplementary material for: Genomic Analysis Reveals Diversified and Stress-Responsive Transport Repertoire in Candidozyma (Candida) auris
Source: J Fungi (Basel). 2026 Feb 28;12(3):174. doi: 10.3390/jof12030174 (PMC13028451; doi:10.3390/jof12030174)
Supplement: Supplementary file 1 [file jof-12-00174-s001.zip › Table S1_Transporters.xlsx]

## Sheet: Sheet1
Supplementary Table S1. Predicted transporters identified in C. auris. Columns are organized as follows:
Column A, Transporter Class; Column B, Transporter Subclass; Column C, Transporter Family; Column D, Accession Number of the predicted C. auris transporter;
Column E, Functional Annotation; Column F, Five-letter TC designation (VWXYZ) representing class, subclass, family, subfamily, and substrate(s) transported;
Column G, Lowest BLASTP E-value (lower values indicate higher significance); Column H, Closest homolog in the Transporter Classification Database (TCDB);
Column I, Functional description of the TCDB homolog; Columns J–K, Percentage sequence identity and positives relative to the TCDB homolog;
Columns L–P, Pfam domain information (number of domains, domain names, domain identifiers, and Pfam E-values); Columns Q–R, Predicted number and positions of transmembrane segments.
TC_Class	TC_Subclass	TC_Family	Accession number (C. auris)	Annotation	TCDBclass	BLASTP Lowest E-value	TCDB hit	Description of TCDB homologous protein	Greatest identity %	Greatest positive %	Domain Counts	Domain Names	pfam ID	Pfam search E-value	Domain Description	Transmembrane segment counts	Transmembrane segments locations
1: Channels/Pores	1.A: α-Type Channels	1.A.1:The Voltage-gated Ion Channel (VIC) Superfamily	B9J08_003529	B9J08_003529 CGDID:CAL0000220267 COORDS:Chr1_C_auris_B8441:2889016-2887589C, translated using codon table 12 (475 amino acids) Uncharacterized ORF; Ortholog(s) have potassium channel activity, voltage-gated potassium channel activity, role in intracellular potassium ion homeostasis and plasma membrane localization	1.A.1.7.10	2.23836e-127	C0IRA7	TOK potassium channel OS=Candida albicans OX=5476 PE=2 SV=1	55	76.9231	2	Ion_trans_2 | Ion_trans_2	PF07885.22 | PF07885.22	2.7e-16 | 1.1e-11	Ion channel | Ion channel	9	100-122 | 142-164 | 171-193 | 213-235 | 274-296 | 311-333 | 386-408 | 412-431 | 438-460
			B9J08_003401	B9J08_003401 CGDID:CAL0000227151 COORDS:Chr1_C_auris_B8441:2607377-2613946W, translated using codon table 12 (2189 amino acids) Uncharacterized ORF; Ortholog(s) have calcium channel activity, role in calcium ion import across plasma membrane, calcium ion transport and plasma membrane localization	1.A.1.11.10	0	P50077	Calcium-channel protein CCH1 OS=Saccharomyces cerevisiae (strain ATCC 204508 / S288c) GN=CCH1 PE=1 SV=1	44.4444	74.0741	4	Ion_trans | Ion_trans | Ion_trans | Ion_trans	PF00520.37 | PF00520.37 | PF00520.37 | PF00520.37	1.3e-35 | 9.1e-35 | 1.3e-31 | 1.4e-24	Ion transport protein | Ion transport protein | Ion transport protein | Ion transport protein	23	369-391 | 413-435 | 553-575 | 623-645 | 729-746 | 756-778 | 826-848 | 863-885 | 905-927 | 960-982 | 995-1014 | 1040-1062 | 1257-1279 | 1294-1311 | 1324-1346 | 1392-1414 | 1503-1525 | 1581-1603 | 1615-1637 | 1647-1666 | 1671-1688 | 1703-1725 | 1796-1818
		1.A.4: The Transient Receptor Potential Ca2+ Channel (TRP-CC) Family	B9J08_001811	B9J08_001811 CGDID:CAL0000226475 COORDS:Chr1_C_auris_B8441:606235-604259C, translated using codon table 12 (658 amino acids) Uncharacterized ORF; Ortholog(s) have calcium channel activity, calcium-activated cation channel activity, potassium channel activity, sodium channel activity, voltage-gated monoatomic ion channel activity	1.A.4.4.3	0	EEQ47301	conserved hypothetical protein [Candida albicans WO-1]	68.3007	80.5556	2	LHD_TRPY1 | YVC1_C	PF23190.1 | PF23317.1	1.3e-68 | 1.6e-17	TRPY1 N-terminal linker helical domain | Calcium channel YVC1-like, C-terminal	6	224-246 | 286-308 | 335-357 | 364-383 | 424-446 | 506-525
		1.A.8: The Major Intrinsic Protein (MIP) Family	B9J08_000928	B9J08_000928 CGDID:CAL0000219055 COORDS:Chr2_C_auris_B8441:2007000-2006140C, translated using codon table 12 (286 amino acids) Uncharacterized ORF; Ortholog(s) have water channel activity, role in ascospore formation, transmembrane transport, water transport and plasma membrane localization	1.A.8.6.3	4.76005e-101	F2QVG4	Aquaporin PIP2-7 7 OS=Komagataella pastoris (strain ATCC 76273 / CBS 7435 / CECT 11047 / NRRL Y-11430 / Wegner 21-1) GN=AQY1 PE=1 SV=1	65.4804	79.0036	1	MIP	PF00230.25	4.7e-42	Major intrinsic protein	6	52-74 | 89-111 | 137-159 | 179-198 | 205-227 | 250-267
		1.A.9: The Neurotransmitter Receptor, Cys loop, Ligand-gated Ion Channel (LIC) Family	B9J08_001348	B9J08_001348 CGDID:CAL0000217113 COORDS:Chr3_C_auris_B8441:1255032-1255967W, translated using codon table 12 (311 amino acids) Uncharacterized ORF; Ortholog(s) have histone H3S10 kinase activity, protein kinase activity, protein serine/threonine kinase activity	1.A.9.1.23	1.461e-79	KAE9548426	hypothetical protein FO519_008364 [Halicephalobus sp. NKZ332]	52.6718	66.7939	1	Pkinase	PF00069.31	3.5e-71	Protein kinase domain
		1.A.10: The Glutamate-gated Ion Channel (GIC) Family of Neurotransmitter Receptors	B9J08_003281	B9J08_003281 CGDID:CAL0000221611 COORDS:Chr1_C_auris_B8441:2363241-2368271W, translated using codon table 12 (1676 amino acids) Uncharacterized ORF; Ortholog(s) have protein kinase activity, protein serine/threonine kinase activity	1.A.10.1.31	6.58239e-31	KAF0045484.1	hypothetical protein F2P81_002013 [Scophthalmus maximus]	60.8696	79.3103	3	Pkinase | Pkinase | Response_reg	PF00069.31 | PF00069.31 | PF00072.30	9.3e-39 | 5e-20 | 9.8e-10	Protein kinase domain | Protein kinase domain | Response regulator receiver domain
		1.A.11: The Ammonium Transporter Channel (Amt) Family	B9J08_002630	B9J08_002630 CGDID:CAL0000223817 COORDS:Chr1_C_auris_B8441:1041081-1039597C, translated using codon table 12 (494 amino acids) Uncharacterized ORF; Ortholog(s) have ammonium transmembrane transporter activity and role in ammonium transmembrane transport, nitrogen utilization	1.A.11.3.1	6.51806e-166	P40260	AMMONIUM TRANSPORTER MEP1 - Saccharomyces cerevisiae (Baker's yeast).	58.4091	74.5455	1	Ammonium_transp	PF00909.26	7.6e-107	Ammonium Transporter Family	11	20-42 | 49-71 | 108-130 | 137-159 | 174-196 | 208-230 | 240-262 | 269-286 | 291-310 | 330-352 | 372-394
			B9J08_004878	B9J08_004878 CGDID:CAL0000227927 COORDS:Chr5_C_auris_B8441:947111-945591C, translated using codon table 12 (506 amino acids) Uncharacterized ORF; Ortholog(s) have ammonium transmembrane transporter activity, high-affinity secondary active ammonium transmembrane transporter activity	1.A.11.3.5	0	Q59UP8	Putative uncharacterized protein MEP2 OS=Candida albicans GN=MEP2 PE=4 SV=1	71.8686	83.5729	1	Ammonium_transp	PF00909.26	5.1e-122	Ammonium Transporter Family	11	32-54 | 61-83 | 122-144 | 151-173 | 188-207 | 227-244 | 254-276 | 289-311 | 315-337 | 344-366 | 389-411
		1.A.14: The Calcium Transporter A (CaTA) Family (formerly the Testis-Enhanced Gene Transfer (TEGT) Family)	B9J08_001084	B9J08_001084 CGDID:CAL0000225707 COORDS:Chr3_C_auris_B8441:694636-695430W, translated using codon table 12 (264 amino acids) Uncharacterized ORF; Ortholog(s) have role in apoptotic process, calcium-mediated signaling, endoplasmic reticulum unfolded protein response and endoplasmic reticulum, fungal-type vacuole, mitochondrion localization	1.A.14.3.5	4.30934e-37	P48558	Uncharacterized vacuolar membrane protein YNL305C OS=Saccharomyces cerevisiae (strain ATCC 204508 / S288c) GN=YNL305C PE=1 SV=1	38.5281	66.0377	1	Bax1-I	PF01027.25	2.5e-55	Inhibitor of apoptosis-promoting Bax1	7	64-83 | 96-115 | 120-142 | 149-168 | 178-200 | 207-229 | 239-256
		1.A.15: The Non-selective Cation Channel-2 (NSCC2) Family	B9J08_000778	B9J08_000778 CGDID:CAL0000223151 COORDS:Chr2_C_auris_B8441:1679690-1680643W, translated using codon table 12 (317 amino acids) Uncharacterized ORF; Ortholog(s) have protein transmembrane transporter activity, role in post-translational protein targeting to membrane, translocation and Sec62/Sec63 complex, endoplasmic reticulum localization	1.A.15.1.1	6.50668e-55	P21825	3.A.5.8.1 Translocation protein SEC62	45.3333	63.5556	1	Sec62	PF03839.21	8.2e-71	Translocation protein Sec62	2	160-182 | 192-214
		1.A.16 The Formate-Nitrite Transporter (FNT) Family	B9J08_005375	B9J08_005375 CGDID:CAL0000216167 COORDS:Chr4_C_auris_B8441:1039365-1037692C, translated using codon table 12 (557 amino acids) Uncharacterized ORF; Ortholog(s) have small molecule sensor activity and role in chloride transport, regulation of chloride transport	1.A.16.2.6	4.29938e-137	T2I725	Nitrite and nitrate extrusion permease OS=Pichia angusta GN=nar1 PE=4 SV=1	46.4066	71.4286	1	Form_Nir_trans	PF01226.22	9.3e-69	Formate/nitrite transporter	7	32-54 | 69-91 | 112-134 | 160-182 | 189-211 | 216-238 | 243-265
		1.A.17: The Calcium-dependent Chloride Channel (Ca-ClC) Family	B9J08_003152	B9J08_003152 CGDID:CAL0000223729 COORDS:Chr1_C_auris_B8441:2078097-2080934W, translated using codon table 12 (945 amino acids) Uncharacterized ORF; Ortholog of <i>Candida lusitaniae ATCC 42720</i> : CLUG_02585	1.A.17.1.17	2.00309e-70	B0YES0	Plasma membrane channel protein Ist2, putative OS=Neosartorya fumigata (strain CEA10 / CBS 144.89 / FGSC A1163) GN=AFUB_100160 PE=4 SV=1	50	75	2	Anoctamin | Anoctamin_N	PF04547.17 | PF20877.2	3e-82 | 4e-20	Calcium-activated chloride channel | Alpha-beta plait domain in TMEM16 lipid scramblase	9	174-196 | 201-220 | 272-294 | 309-331 | 357-379 | 434-456 | 507-529 | 553-575 | 596-618
			B9J08_000591	B9J08_000591 CGDID:CAL0000220935 COORDS:Chr2_C_auris_B8441:1262449-1265079W, translated using codon table 12 (876 amino acids) Uncharacterized ORF; Has domain(s) with predicted calcium-activated cation channel activity and membrane localization	1.A.17.5.11	1.35526e-137	Q06538	Calcium permeable stress-gated cation channel 1 OS=Saccharomyces cerevisiae (strain ATCC 204508 / S288c) GN=CSC1 PE=1 SV=1	40.7895	61.1111	3	RSN1_7TM | RSN1_TM | PHM7_cyt	PF02714.20 | PF13967.11 | PF14703.12	9.8e-77 | 4.7e-31 | 6.7e-18	Calcium-dependent channel, 7TM region, putative phosphate | Late exocytosis, associated with Golgi transport | Cytosolic domain of 10TM putative phosphate transporter	10	20-38 | 98-120 | 147-169 | 393-415 | 442-464 | 485-507 | 542-564 | 598-620 | 647-669 | 671-693
			B9J08_003758	B9J08_003758 CGDID:CAL0000220525 COORDS:Chr1_C_auris_B8441:3364344-3366962W, translated using codon table 12 (872 amino acids) Uncharacterized ORF; Ortholog(s) have calcium-activated cation channel activity and role in monoatomic cation transport	1.A.17.5.11	0	Q06538	Calcium permeable stress-gated cation channel 1 OS=Saccharomyces cerevisiae (strain ATCC 204508 / S288c) GN=CSC1 PE=1 SV=1	45.2352	63.2087	3	RSN1_7TM | RSN1_TM | PHM7_cyt	PF02714.20 | PF13967.11 | PF14703.12	1.4e-75 | 6.2e-34 | 1.6e-31	Calcium-dependent channel, 7TM region, putative phosphate | Late exocytosis, associated with Golgi transport | Cytosolic domain of 10TM putative phosphate transporter	11	31-53 | 115-137 | 194-213 | 490-508 | 541-563 | 584-606 | 621-643 | 672-694 | 699-721 | 734-756 | 760-782
			B9J08_005522	B9J08_005522 CGDID:CAL0000216913 COORDS:Chr4_C_auris_B8441:1370673-1373240W, translated using codon table 12 (855 amino acids) Uncharacterized ORF; Ortholog(s) have membrane localization	1.A.17.5.18	0	XP_723491.2	hypothetical protein CAALFM_C109430WA [Candida albicans SC5314]	59.5995	74.9117	4	RSN1_7TM | RSN1_TM | PHM7_cyt | PHM7_ext	PF02714.20 | PF13967.11 | PF14703.12 | PF12621.13	3.3e-93 | 6.7e-45 | 1.6e-27 | 9.6e-22	Calcium-dependent channel, 7TM region, putative phosphate | Late exocytosis, associated with Golgi transport | Cytosolic domain of 10TM putative phosphate transporter | Extracellular tail, of 10TM putative phosphate transporter	10	13-35 | 90-112 | 140-159 | 376-398 | 420-442 | 472-494 | 514-545 | 558-580 | 584-606 | 627-649
			B9J08_000501	B9J08_000501 CGDID:CAL0000224497 COORDS:Chr2_C_auris_B8441:1073262-1075919W, translated using codon table 12 (885 amino acids) Uncharacterized ORF; Has domain(s) with predicted calcium-activated cation channel activity and membrane localization	1.A.17.5.6	0	Q12252	Phosphate metabolism protein 7 OS=Saccharomyces cerevisiae (strain ATCC 204508 / S288c) GN=PHM7 PE=1 SV=1	43.0082	62.0447	4	RSN1_7TM | RSN1_TM | PHM7_cyt | PHM7_ext	PF02714.20 | PF13967.11 | PF14703.12 | PF12621.13	7e-81 | 3.8e-47 | 1.6e-27 | 3.2e-23	Calcium-dependent channel, 7TM region, putative phosphate | Late exocytosis, associated with Golgi transport | Cytosolic domain of 10TM putative phosphate transporter | Extracellular tail, of 10TM putative phosphate transporter	10	15-37 | 94-116 | 143-162 | 381-403 | 428-450 | 471-493 | 530-552 | 573-592 | 596-618 | 631-653
		1.A.33: The Cation Channel-forming Heat Shock Protein-70 (Hsp70) Family	B9J08_000276	B9J08_000276 CGDID:CAL0000223237 COORDS:Chr2_C_auris_B8441:571624-569648C, translated using codon table 12 (658 amino acids) Uncharacterized ORF; Ortholog(s) have ATPase, unfolded protein binding activity and role in intracellular iron ion homeostasis, iron-sulfur cluster assembly, protein maturation by	1.A.33.1.2	0	P0A6Y8	Chaperone protein dnaK - Escherichia coli.	49.7537	71.5928	1	HSP70	PF00012.26	2.4e-226	Hsp70 protein
			B9J08_00434	B9J08_00434 CGDID:CAL0000253084 COORDS:Chr1_C_auris_B8441:920877-922823W, translated using codon table 12 (648 amino acids) Uncharacterized ORF	1.A.33.1.2	0	P0A6Y8	Chaperone protein dnaK - Escherichia coli.	59.5041	76.5289	1	HSP70	PF00012.26	4.6e-268	Hsp70 protein
			B9J08_000102	B9J08_000102 CGDID:CAL0000219465 COORDS:Chr2_C_auris_B8441:226892-228733W, translated using codon table 12 (613 amino acids) Uncharacterized ORF; Ortholog(s) have ATPase, unfolded protein binding activity	1.A.33.1.3	0	P08107	Heat shock 70 kDa protein 1 (HSP70.1) (HSP70-1/HSP70-2) - Homo sapiens (Human).	63.3043	77.5652	1	HSP70	PF00012.26	2.5e-230	Hsp70 protein
			B9J08_002819	B9J08_002819 CGDID:CAL0000226531 COORDS:Chr1_C_auris_B8441:1434959-1436989W, translated using codon table 12 (676 amino acids) Uncharacterized ORF; Ortholog(s) have ATPase, unfolded protein binding activity	1.A.33.1.5	0	P11021	78 kDa glucose-regulated protein OS=Homo sapiens GN=HSPA5 PE=1 SV=2	66.1264	82.4959	1	HSP70	PF00012.26	8.4e-258	Hsp70 protein	1	7-29
		1.A.35: The CorA Metal Ion Transporter (MIT) Family	B9J08_001162	B9J08_001162 CGDID:CAL0000226327 COORDS:Chr3_C_auris_B8441:851779-853980W, translated using codon table 12 (733 amino acids) Uncharacterized ORF; Ortholog(s) have inorganic cation transmembrane transporter activity, role in magnesium ion transport, monoatomic cation transport and plasma membrane localization	1.A.35.2.1	9.16741e-174	Q08269	Aluminum resistance protein 1 - Saccharomyces cerevisiae (Baker's yeast).	61.9048	77.381	2	CorA | CorA	PF01544.23 | PF01544.23	2e-23 | 2.5e-07	CorA-like Mg2+ transporter protein | CorA-like Mg2+ transporter protein	2	630-652 | 667-689
			B9J08_002836	B9J08_002836 CGDID:CAL0000227523 COORDS:Chr1_C_auris_B8441:1474226-1471551C, translated using codon table 12 (891 amino acids) Uncharacterized ORF; Ortholog(s) have magnesium ion transmembrane transporter activity, role in intracellular magnesium ion homeostasis and fungal-type vacuole membrane, vacuole-mitochondrion membrane contact site localization	1.A.35.2.2	1.24421e-70	P35724	MANGANESE RESISTANCE PROTEIN - Saccharomyces cerevisiae (Baker's yeast).	74.3902	87.8049	1	CorA	PF01544.23	3.8e-15	CorA-like Mg2+ transporter protein	2	834-856 | 863-885
			B9J08_001006	B9J08_001006 CGDID:CAL0000225977 COORDS:Chr2_C_auris_B8441:2193457-2194812W, translated using codon table 12 (451 amino acids) Uncharacterized ORF; Ortholog(s) have cardiolipin binding, magnesium ion transmembrane transporter activity, role in mitochondrial magnesium ion transmembrane transport and mitochondrial inner membrane localization	1.A.35.5.1	1.35273e-131	Q01926	MITOCHONDRIAL RNA SPLICING PROTEIN MRS2 PRECURSOR - Saccharomyces cerevisiae (Baker's yeast).	50.5076	68.2741	1	MRS2-like	PF22099.1	1.7e-91	Magnesium transporter MRS2-like	2	331-350 | 360-382
			B9J08_000548	B9J08_000548 CGDID:CAL0000223329 COORDS:Chr2_C_auris_B8441:1185882-1184668C, translated using codon table 12 (404 amino acids) Uncharacterized ORF; Ortholog(s) have magnesium ion transmembrane transporter activity, role in mitochondrial magnesium ion transmembrane transport and mitochondrial inner membrane localization	1.A.35.5.5	7.83917e-72	Q02783	Mitochondrial inner membrane magnesium transporter MFM1 OS=Saccharomyces cerevisiae (strain ATCC 204508 / S288c) GN=MFM1 PE=1 SV=1	40.5248	63.5569	1	MRS2-like	PF22099.1	2.2e-83	Magnesium transporter MRS2-like	2	324-346 | 361-380
		1.A.43: The Camphor Resistance or Fluoride Exporter (Fluc) Family	B9J08_000436	B9J08_000436 CGDID:CAL0000219701 COORDS:Chr2_C_auris_B8441:906916-908055W, translated using codon table 12 (379 amino acids) Uncharacterized ORF; Ortholog(s) have fluoride transmembrane transporter activity, role in cellular detoxification of fluoride, fluoride export across plasma membrane, fluoride transmembrane transport and plasma membrane localization	1.A.43.2.2	5.58784e-50	H2AV64	Uncharacterized protein OS=Kazachstania africana (strain ATCC 22294 / BCRC 22015 / CBS 2517 / CECT 1963 / NBRC 1671 / NRRL Y-8276) GN=KAFR0E01100 PE=3 SV=1	57.8947	78.9474	2	CRCB | CRCB	PF02537.21 | PF02537.21	3e-19 | 4.2e-09	CrcB-like protein, Camphor Resistance (CrcB) | CrcB-like protein, Camphor Resistance (CrcB)	9	54-73 | 85-107 | 126-148 | 169-191 | 211-233 | 240-262 | 272-294 | 315-337 | 347-369
		1.A.55: The Synaptic Vesicle-Associated Ca2+ Channel, Flower (Flower) Family	B9J08_004050	B9J08_004050 CGDID:CAL0000225911 COORDS:Chr1_C_auris_B8441:4034010-4034525W, translated using codon table 12 (171 amino acids) Uncharacterized ORF; Ortholog(s) have role in vesicle-mediated transport and Golgi membrane localization	1.A.55.4.1	1.42781e-43	B8N1Q6	Clathrin-coated vesicle protein, putative OS=Aspergillus flavus (strain ATCC 200026 / FGSC A1120 / NRRL 3357 / JCM 12722 / SRRC 167) GN=AFLA_032100 PE=4 SV=1	54.5455	73.3333	1	Cg6151-P	PF10233.14	3e-43	Uncharacterized conserved protein CG6151-P	3	26-48 | 53-75 | 114-136
		1.A.56: The Copper Transporter (Ctr) Family	B9J08_000258	B9J08_000258 CGDID:CAL0000219513 COORDS:Chr2_C_auris_B8441:539909-539388C, translated using codon table 12 (154 amino acids) Uncharacterized ORF; Ortholog(s) have copper ion transmembrane transporter activity and role in copper ion import, intracellular copper ion homeostasis, protein maturation by copper ion transfer	1.A.56.1.3	4.07168e-38	P38865	POSSIBLE COPPER TRANSPORT PROTEIN CTR2 (COPPER TRANSPORTER 2) - Saccharomyces cerevisiae (Baker's yeast).	56	78.125	2	Ctr | Ctr	PF04145.20 | PF04145.20	1.2e-11 | 2.9e-08	Ctr copper transporter family | Ctr copper transporter family	2	50-72 | 107-129
		1.A.77: The Mg2+/Ca2+ Uniporter (MCU) Family	B9J08_000077	B9J08_000077 CGDID:CAL0000226547 COORDS:Chr2_C_auris_B8441:166514-167443W, translated using codon table 12 (309 amino acids) Uncharacterized ORF; Ortholog(s) have role in maturation of 5.8S rRNA from tricistronic rRNA transcript (SSU-rRNA, 5.8S rRNA, LSU-rRNA), maturation of LSU-rRNA from tricistronic rRNA transcript (SSU-rRNA, 5.8S rRNA and LSU-rRNA), <a href="#GOsection">more</a>	1.A.77.1.13	2.63339e-50	A9V8N9	Predicted protein OS=Monosiga brevicollis GN=33945 PE=4 SV=1	63.5593	83.0508	2	Ribosomal_L28e | Mak16	PF01778.22 | PF04874.19	3.7e-39 | 8.1e-31	Ribosomal L28e protein family | Mak16 protein C-terminal region
		1.A.81: The Low Affinity Ca2+ Channel (LACC) Family	B9J08_005405	B9J08_005405 CGDID:CAL0000219905 COORDS:Chr4_C_auris_B8441:1114256-1115044W, translated using codon table 12 (262 amino acids) Uncharacterized ORF; Ortholog(s) have role in cell morphogenesis involved in conjugation with cellular fusion, cytogamy and fungal-type cell wall, mating projection tip localization	1.A.81.2.1	3.15775e-31	Q59WR6	Potential low affinity Ca2+ influx system membrane protein OS=Candida albicans (strain SC5314 / ATCC MYA-2876) GN=FIG1 PE=4 SV=1	35	65	1	Fig1	PF12351.13	3.2e-37	Ca2+ regulator and membrane fusion protein Fig1	4	13-35 | 128-147 | 160-182 | 202-224
		1.A.88: The Fungal Potassium Channel (F-Kch) Family	B9J08_005424	B9J08_005424 CGDID:CAL0000222569 COORDS:Chr4_C_auris_B8441:1164106-1165524W, translated using codon table 12 (472 amino acids) Uncharacterized ORF; Ortholog(s) have potassium ion transmembrane transporter activity, role in potassium ion transmembrane transport and mating projection, plasma membrane localization	1.A.88.1.9	1.18006e-108	G8YEP6	Piso0_002307 protein OS=Pichia sorbitophila (strain ATCC MYA-4447 / BCRC 22081 / CBS 7064 / NBRC 10061 / NRRL Y-12695) GN=Piso0_002307 PE=4 SV=1	56.8905	76.3251	1	KCH	PF16944.10	3e-76	Fungal potassium channel	3	30-52 | 81-103 | 202-221
		1.A.101: The Peroxisomal Pore-forming Pex11 (Pex11) Family	B9J08_000397	B9J08_000397 CGDID:CAL0000226539 COORDS:Chr2_C_auris_B8441:812979-813665W, translated using codon table 12 (228 amino acids) Uncharacterized ORF; Ortholog(s) have role in fatty acid oxidation, peroxisome fission and endoplasmic reticulum, peroxisomal importomer complex, peroxisomal membrane localization	1.A.101.1.1	8.13731e-56	Q12462	Peroxisomal membrane protein PMP27 OS=Saccharomyces cerevisiae (strain ATCC 204508 / S288c) GN=PEX11 PE=1 SV=2	40.5738	60.2459	1	PEX11	PF05648.19	1.2e-71	Peroxisomal biogenesis factor 11 (PEX11)	2	105-124 | 134-152
		1.A.112: The Cyclin M Mg2+ Exporter (CNNM) Family	B9J08_002444	B9J08_002444 CGDID:CAL0000226765 COORDS:Chr7_C_auris_B8441:461523-463673W, translated using codon table 12 (716 amino acids) Uncharacterized ORF; Ortholog(s) have role in intracellular magnesium ion homeostasis, intracellular manganese ion homeostasis, mitochondrion organization	1.A.112.1.6	2.74398e-67	Q9H8M5	Metal transporter CNNM2 OS=Homo sapiens OX=9606 GN=CNNM2 PE=1 SV=2	52.381	76.1905	1	CNNM	PF01595.25	5e-29	Cyclin M transmembrane N-terminal domain	3	59-81 | 143-165 | 172-194
		1.A.115: The Pore-forming NADPH-dependent 1-Acyldihydroxyacetone Phosphate Reductase (Ayr1) Family	B9J08_002361	B9J08_002361 CGDID:CAL0000222593 COORDS:Chr7_C_auris_B8441:294577-295449W, translated using codon table 12 (290 amino acids) Uncharacterized ORF; Ortholog(s) have acylglycerone-phosphate reductase activity, triglyceride lipase activity, role in phosphatidic acid biosynthetic process, triglyceride catabolic process and endoplasmic reticulum, lipid droplet localization	1.A.115.1.1	6.22597e-94	P40471	NADPH-dependent 1-acyldihydroxyacetone phosphate reductase OS=Saccharomyces cerevisiae (strain ATCC 204508 / S288c) OX=559292 GN=AYR1 PE=1 SV=1	48.4211	66.6667	1	adh_short	PF00106.31	1.5e-45	short chain dehydrogenase
			B9J08_002830	B9J08_002830 CGDID:CAL0000225795 COORDS:Chr1_C_auris_B8441:1457434-1458324W, translated using codon table 12 (296 amino acids) Uncharacterized ORF; Has domain(s) with predicted oxidoreductase activity	1.A.115.1.1	1.40419e-54	P40471	NADPH-dependent 1-acyldihydroxyacetone phosphate reductase OS=Saccharomyces cerevisiae (strain ATCC 204508 / S288c) OX=559292 GN=AYR1 PE=1 SV=1	38.7755	61.9048	1	adh_short	PF00106.31	2.7e-42	short chain dehydrogenase
			B9J08_003542	B9J08_003542 CGDID:CAL0000223553 COORDS:Chr1_C_auris_B8441:2908275-2909135W, translated using codon table 12 (286 amino acids) Uncharacterized ORF; Has domain(s) with predicted oxidoreductase activity	1.A.115.1.1	7.35581e-47	P40471	NADPH-dependent 1-acyldihydroxyacetone phosphate reductase OS=Saccharomyces cerevisiae (strain ATCC 204508 / S288c) OX=559292 GN=AYR1 PE=1 SV=1	52.6316	73.6842	1	adh_short	PF00106.31	8.2e-41	short chain dehydrogenase
		1.A.126: The Mpv17/Pmp22 4 TMS Putative Channel (Mpv17) Family	B9J08_000073	B9J08_000073 CGDID:CAL0000226333 COORDS:Chr2_C_auris_B8441:158668-159219W, translated using codon table 12 (183 amino acids) Uncharacterized ORF; Ortholog(s) have role in ethanol metabolic process and mitochondrial inner membrane localization	1.A.126.1.2	5.38347e-55	Q06563	Protein SYM1 OS=Saccharomyces cerevisiae (strain ATCC 204508 / S288c) GN=SYM1 PE=1 SV=1	47.486	67.5978	1	Mpv17_PMP22	PF04117.17	1.5e-27	Mpv17 / PMP22 family
		1.A.129: The Mitochondrial Permeability Transition Pore (mPTP) Family	B9J08_002142	B9J08_002142 CGDID:CAL0000218453 COORDS:Chr3_C_auris_B8441:430778-431266W, translated using codon table 12 (162 amino acids) Uncharacterized ORF; Ortholog(s) have cyclosporin A binding, peptidyl-prolyl cis-trans isomerase activity and role in ascospore formation, positive regulation of meiotic nuclear division, protein metabolic process	1.A.129.1.1	2.64979e-70	P30405	Peptidyl-prolyl cis-trans isomerase F, mitochondrial OS=Homo sapiens OX=9606 GN=PPIF PE=1 SV=1	70.4403	77.3585	1	Pro_isomerase	PF00160.26	1.1e-49	Cyclophilin type peptidyl-prolyl cis-trans isomerase/CLD
			B9J08_003650	B9J08_003650 CGDID:CAL0000219925 COORDS:Chr1_C_auris_B8441:3155075-3155617W, translated using codon table 12 (180 amino acids) Uncharacterized ORF; Ortholog(s) have peptidyl-prolyl cis-trans isomerase activity, role in apoptotic process, protein folding and mitochondrion localization	1.A.129.1.1	6.31723e-70	P30405	Peptidyl-prolyl cis-trans isomerase F, mitochondrial OS=Homo sapiens OX=9606 GN=PPIF PE=1 SV=1	64.7799	73.5849	1	Pro_isomerase	PF00160.26	3.3e-49	Cyclophilin type peptidyl-prolyl cis-trans isomerase/CLD
		1.A.131: The Putative TRP-like Channel (P-TRPL-Ch) Family	B9J08_002617	B9J08_002617 CGDID:CAL0000222325 COORDS:Chr1_C_auris_B8441:1014111-1011832C, translated using codon table 12 (759 amino acids) Uncharacterized ORF; Ortholog(s) have role in sphingolipid biosynthetic process and endoplasmic reticulum localization	1.A.131.1.1	0	Q08967	Flavin carrier protein 1 OS=Saccharomyces cerevisiae (strain ATCC 204508 / S288c) GN=FLC1 PE=1 SV=1	71.4286	85.7143	2	TRP | TRP_N	PF06011.17 | PF14558.11	2.2e-156 | 5.6e-46	Transient receptor potential (TRP) ion channel | ML-like domain	7	319-341 | 373-395 | 399-421 | 463-485 | 490-507 | 519-541 | 556-578
			B9J08_000473	B9J08_000473 CGDID:CAL0000225741 COORDS:Chr2_C_auris_B8441:1003158-1000894C, translated using codon table 12 (754 amino acids) Uncharacterized ORF; Ortholog(s) have FAD transmembrane transporter activity, calcium channel activity	1.A.131.1.3	0	P39719	Flavin carrier protein 2 OS=Saccharomyces cerevisiae (strain ATCC 204508 / S288c) GN=FLC2 PE=1 SV=2	51.0549	69.339	2	TRP | TRP_N	PF06011.17 | PF14558.11	4.1e-165 | 1.4e-42	Transient receptor potential (TRP) ion channel | ML-like domain	7	356-378 | 405-427 | 437-459 | 495-517 | 522-544 | 551-573 | 588-610
		1.A.132: The Azolectin:Cytochrome C Pore (ACCP) Family	B9J08_003804	B9J08_003804 CGDID:CAL0000218049 COORDS:Chr1_C_auris_B8441:3487701-3488036W, translated using codon table 12 (111 amino acids) Uncharacterized ORF; Ortholog(s) have cardiolipin binding, electron transfer activity	1.A.132.1.1	2.54442e-45	P99999	Cytochrome c OS=Homo sapiens OX=9606 GN=CYCS PE=1 SV=2	62.5	77.8846	1	Cytochrom_C	PF00034.26	4.1e-12	Cytochrome c
	1.B: β-Barrel Porins	1.B.8: The Mitochondrial and Plastid Porin (MPP) Family	B9J08_005138	B9J08_005138 CGDID:CAL0000223065 COORDS:Chr4_C_auris_B8441:524927-524079C, translated using codon table 12 (282 amino acids) Uncharacterized ORF; Ortholog(s) have ubiquinone binding, voltage-gated monoatomic anion channel activity	1.B.8.1.20	1.52414e-98	P07144	Mitochondrial outer membrane protein porin OS=Neurospora crassa (strain ATCC 24698 / 74-OR23-1A / CBS 708.71 / DSM 1257 / FGSC 987) OX=367110 GN=B7H23.070 PE=2 SV=1	51.6014	68.4211	1	Porin_3	PF01459.28	1.1e-80	Eukaryotic porin
			B9J08_004927	B9J08_004927 CGDID:CAL0000224059 COORDS:Chr4_C_auris_B8441:77389-76238C, translated using codon table 12 (383 amino acids) Uncharacterized ORF; Ortholog(s) have protein transmembrane transporter activity, role in protein import into mitochondrial matrix and mitochondrial outer membrane translocase complex localization	1.B.8.2.1	2.58068e-157	P23644	Mitochondrial import receptor subunit TOM40 (Mitochondrial import- site-protein ISP42) (Translocase of outer membrane 40 kDa subunit) - Saccharomyces cerevisiae (Baker's yeast).	57.7836	77.0449	1	Porin_3	PF01459.28	1.7e-69	Eukaryotic porin
		1.B.33: The Outer Membrane Protein Insertion Porin (Bam Complex) (OmpIP) Family	B9J08_002097	B9J08_002097 CGDID:CAL0000217267 COORDS:Chr3_C_auris_B8441:327714-329189W, translated using codon table 12 (491 amino acids) Uncharacterized ORF; Ortholog(s) have protein transmembrane transporter activity, role in protein insertion into mitochondrial outer membrane, protein-containing complex assembly and SAM complex, mitochondrial outer membrane localization	1.B.33.3.12	3.54736e-59	G2QFF9	Bac_surface_Ag domain-containing protein OS=Myceliophthora thermophila (strain ATCC 42464 / BCRC 31852 / DSM 1799) OX=573729 GN=MYCTH_2094326 PE=4 SV=1	57.8947	78.9474	1	Omp85	PF01103.29	3e-48	Omp85 superfamily domain
		1.B.69: The Peroxysomal Membrane Porin 4 (PxMP4) Family	B9J08_002713	B9J08_002713 CGDID:CAL0000216531 COORDS:Chr1_C_auris_B8441:1240977-1240285C, translated using codon table 12 (230 amino acids) Uncharacterized ORF; Ortholog of <i>C. albicans SC5314</i> : C7_03260C_A, <i>C. dubliniensis CD36</i> : Cd36_72910, <i>C. parapsilosis CDC317</i> : CPAR2_704100 and <i>Candida tenuis NRRL Y-1498</i> : CANTEDRAFT_113193	1.B.69.1.4	4.89434e-43	A2R8R0	Similarity to hypothetical protein PMP24 - Mus musculus OS=Aspergillus niger (strain CBS 513.88 / FGSC A1513) GN=An16g08040 PE=4 SV=1	55	80	1	Tim17	PF02466.24	7.7e-10	Tim17/Tim22/Tim23/Pmp24 family	3	61-78 | 93-115 | 176-198
	1.C: Pore-Forming Toxins (Proteins and Peptides)	1.C.104: The Heterokaryon Incompatibility Prion/Amyloid Protein (HET-s) Family	B9J08_003604	B9J08_003604 CGDID:CAL0000227541 COORDS:Chr1_C_auris_B8441:3045093-3047558W, translated using codon table 12 (821 amino acids) Uncharacterized ORF; Ortholog(s) have protein serine/threonine kinase activity, role in negative regulation of endocytosis, regulation of sphingolipid biosynthetic process and Golgi apparatus, cytoplasm, plasma membrane localization	1.C.104.2.4	5.05332e-44	GAD97616.1	predicted protein [Byssochlamys spectabilis No. 5]	38.6364	62.1622	1	Pkinase	PF00069.31	1.8e-50	Protein kinase domain
			B9J08_003822	B9J08_003822 CGDID:CAL0000224405 COORDS:Chr1_C_auris_B8441:3523631-3525643W, translated using codon table 12 (670 amino acids) Uncharacterized ORF; Ortholog(s) have protein serine/threonine kinase activity and role in intracellular monoatomic ion homeostasis, negative regulation of transcription by RNA polymerase II, regulation of nitrogen utilization	1.C.104.2.4	1.04633e-43	GAD97616.1	predicted protein [Byssochlamys spectabilis No. 5]	47.619	76.9231	1	Pkinase	PF00069.31	1.8e-45	Protein kinase domain
	1.F: Vesicle Fusion Pores	1.F.1: The Synaptosomal Vesicle Fusion Pore (SVF-Pore) Family	B9J08_000485	B9J08_000485 CGDID:CAL0000222513 COORDS:Chr2_C_auris_B8441:1034236-1033842C, translated using codon table 12 (111 amino acids) Uncharacterized ORF; Ortholog(s) have SNAP receptor activity and role in Golgi to plasma membrane transport, ascospore-type prospore membrane formation, endocytosis, exocytosis, vesicle fusion	1.F.1.1.2	2.21872e-35	P33328	Synaptobrevin homolog 2 OS=Saccharomyces cerevisiae (strain ATCC 204508 / S288c) GN=SNC2 PE=1 SV=2	80	100	1	Synaptobrevin	PF00957.27	8e-33	Synaptobrevin	1	87-109
			B9J08_001323	B9J08_001323 CGDID:CAL0000217703 COORDS:Chr3_C_auris_B8441:1210434-1209787C, translated using codon table 12 (215 amino acids) Uncharacterized ORF; Ortholog(s) have SNAP receptor activity and role in Golgi to vacuole transport, intra-Golgi vesicle-mediated transport, macroautophagy, vacuole fusion, non-autophagic, vesicle fusion	1.F.1.1.2	2.15456e-48	Q04338	t-SNARE VTI1 OS=Saccharomyces cerevisiae (strain ATCC 204508 / S288c) GN=VTI1 PE=1 SV=3	52.1739	71.2821	2	V-SNARE | V-SNARE_C	PF05008.21 | PF12352.13	3.7e-26 | 5.9e-18	Vesicle transport v-SNARE protein N-terminus | Snare region anchored in the vesicle membrane C-terminus	1	188-210
			B9J08_000643	B9J08_000643 CGDID:CAL0000222101 COORDS:Chr2_C_auris_B8441:1375967-1373619C, translated using codon table 12 (782 amino acids) Uncharacterized ORF; Ortholog(s) have ATPase, SNARE binding, phosphatidic acid binding activity	1.F.1.1.2	0	P18759	Vesicular-fusion protein SEC18 OS=Saccharomyces cerevisiae (strain ATCC 204508 / S288c) GN=SEC18 PE=1 SV=2	58.3333	83.3333	4	AAA | AAA | AAA_lid_3 | CDC48_N	PF00004.35 | PF00004.35 | PF17862.7 | PF02359.24	4.9e-36 | 3.4e-11 | 1.2e-09 | 1.3e-08	ATPase family associated with various cellular activities (AAA) | ATPase family associated with various cellular activities (AAA) | AAA+ lid domain | Cell division protein 48 (CDC48), N-terminal domain
			B9J08_002470	B9J08_002470 CGDID:CAL0000227329 COORDS:Chr7_C_auris_B8441:533880-533002C, translated using codon table 12 (292 amino acids) Uncharacterized ORF; Ortholog(s) have ATPase activator activity, soluble NSF attachment protein activity, role in SNARE complex disassembly, autophagy, vacuole fusion, non-autophagic, vesicle fusion with Golgi apparatus and SNARE complex, cytosol localization	1.F.1.1.2	9.14379e-72	P32602	Alpha-soluble NSF attachment protein OS=Saccharomyces cerevisiae (strain ATCC 204508 / S288c) OX=559292 GN=SEC17 PE=1 SV=4	45.7143	65.625	1	SNAP	PF14938.12	8e-102	Soluble NSF attachment protein, SNAP
			B9J08_003263	B9J08_003263 CGDID:CAL0000226927 COORDS:Chr1_C_auris_B8441:2319535-2320134W, translated using codon table 12 (199 amino acids) Uncharacterized ORF; Ortholog(s) have SNAP receptor activity, palmitoyltransferase activity	1.F.1.3.1	1.18868e-56	O15498	Synaptobrevin homolog YKT6 OS=Homo sapiens OX=9606 GN=YKT6 PE=1 SV=1	48.5	69.5	2	Longin | Synaptobrevin	PF13774.12 | PF00957.27	4e-16 | 2e-15	Regulated-SNARE-like domain | Synaptobrevin
		1.F.2: The Octameric Exocyst (Exocyst) Family	B9J08_001780	B9J08_001780 CGDID:CAL0000218917 COORDS:Chr1_C_auris_B8441:542831-545317W, translated using codon table 12 (828 amino acids) Uncharacterized ORF; Ortholog(s) have SNARE binding activity and role in Golgi to plasma membrane transport, exocyst localization, exocytosis, negative regulation of SNARE complex assembly	1.F.2.1.1	8.83002e-48	P32844	Exocyst complex component SEC6 OS=Saccharomyces cerevisiae (strain ATCC 204508 / S288c) GN=SEC6 PE=1 SV=2	33.3333	64.2857	1	Sec6	PF06046.19	9.5e-109	Exocyst complex component Sec6
			B9J08_000631	B9J08_000631 CGDID:CAL0000227363 COORDS:Chr2_C_auris_B8441:1357125-1354633C, translated using codon table 12 (830 amino acids) Uncharacterized ORF; Ortholog(s) have role in Golgi to plasma membrane transport, exocytosis and cell division site, cell tip, exocyst localization	1.F.2.1.1	1.86256e-134	Q06245	Exocyst complex component SEC10 OS=Saccharomyces cerevisiae (strain ATCC 204508 / S288c) GN=SEC10 PE=1 SV=1	48.4848	64.8649	2	Sec10_HB | Sec10_N	PF07393.17 | PF20667.3	6.5e-162 | 1.3e-29	Exocyst complex component Sec10-like, alpha-helical bundle | Exocyst complex component Sec10, N-terminal
			B9J08_001857	B9J08_001857 CGDID:CAL0000224233 COORDS:Chr1_C_auris_B8441:696240-692923C, translated using codon table 12 (1105 amino acids) Uncharacterized ORF; Ortholog(s) have role in Golgi inheritance, Golgi to plasma membrane transport, endoplasmic reticulum inheritance, exocytosis and cellular bud neck, cellular bud tip, exocyst, incipient cellular bud site localization	1.F.2.1.1	2.9644e-85	P32855	Exocyst complex component SEC8 OS=Saccharomyces cerevisiae (strain ATCC 204508 / S288c) GN=SEC8 PE=1 SV=1	43.2432	69.2308	2	Sec8_C | Sec8_N	PF20652.3 | PF04048.20	2.4e-47 | 9.7e-40	Exocyst complex component Sec8 C-terminal | Exocyst complex component Sec8 N-terminal
	1.H: Paracellular Channels	1.H.1: The Claudin Tight Junction (Claudin1) Family	B9J08_005380	B9J08_005380 CGDID:CAL0000219819 COORDS:Chr4_C_auris_B8441:1049225-1050049W, translated using codon table 12 (274 amino acids) Uncharacterized ORF; Ortholog(s) have role in ascospore formation, endocytosis, protein localization to eisosome filament and cell cortex, eisosome, plasma membrane localization	1.H.1.7.2	9.12312e-75	Q5A4M8	Potential Sur7 family cortical patch protein OS=Candida albicans (strain SC5314 / ATCC MYA-2876) GN=SUR7 PE=4 SV=1	54.0146	69.3431	1	SUR7	PF06687.17	8.9e-48	SUR7/PalI family	4	7-29 | 104-126 | 139-161 | 183-205
		1.H.3: The 4 TMS Amastin (Amastin) Family	B9J08_002180	B9J08_002180 CGDID:CAL0000217889 COORDS:Chr3_C_auris_B8441:512235-510598C, translated using codon table 12 (545 amino acids) Uncharacterized ORF; Ortholog(s) have fungal-type vacuole lumen, plasma membrane localization	1.H.3.2.3	3.44481e-81	OVF08426.1	hypothetical protein A9F13_08g01243 [Clavispora lusitaniae]	49.1803	61.9423	1	SUR7	PF06687.17	7.4e-21	SUR7/PalI family	4	2-24 | 84-106 | 113-135 | 145-167
	1.I: Membrane-bounded Channels	1.I.1: The Nuclear Pore Complex (NPC) Family	B9J08_002192	B9J08_002192 CGDID:CAL0000219773 COORDS:Chr3_C_auris_B8441:544515-540625C, translated using codon table 12 (1296 amino acids) Uncharacterized ORF; Ortholog(s) have protein-membrane adaptor activity, structural constituent of nuclear pore activity and role in nuclear pore organization, protein import into nucleus, spindle pole body duplication	1.I.1.1.1	5.5674e-151	P39685	Nucleoporin POM152 - Saccharomyces cerevisiae (Baker's yeast).	54.5455	68.1818	5	Ig-like_Pom152_1 | Ig_Pom152 | TMD_POM152 | Ig-like_Pom152_9 | Ig-like_POM152	PF24519.1 | PF23664.1 | PF24097.1 | PF24527.1 | PF24312.1	1.5e-22 | 7.3e-22 | 1e-21 | 3.7e-20 | 3.2e-06	Nucleoporin pom152-like, first immunoglobulin-like domain | Nucleoporin pom152-like, immunoglobulin-like domain | Nucleoporin POM152, N-terminal transmembrane domain | Nucleoporin pom152-like, ninth immunoglobulin-like domain | Nucleoporin POM152, Ig-like domain	3	36-55 | 85-107 | 112-134
			B9J08_000332	B9J08_000332 CGDID:CAL0000218999 COORDS:Chr2_C_auris_B8441:674556-672202C, translated using codon table 12 (784 amino acids) Uncharacterized ORF; Ortholog(s) have structural constituent of nuclear pore activity	1.I.1.1.1	2.40379e-82	P52891	Nucleoporin NUP84 - Saccharomyces cerevisiae (Baker's yeast).	43.2432	71.4286	1	Nup84_Nup100	PF04121.18	1.5e-155	Nuclear pore protein 84 / 107
			B9J08_000404	B9J08_000404 CGDID:CAL0000216245 COORDS:Chr2_C_auris_B8441:826759-825623C, translated using codon table 12 (378 amino acids) Uncharacterized ORF; Ortholog(s) have role in mRNA export from nucleus, mitotic spindle assembly checkpoint signaling, nuclear pore localization and poly(A)+ mRNA export from nucleus, <a href="#GOsection">more</a>	1.I.1.1.1	6.66784e-159	P40066	Nucleoporin GLE2 - Saccharomyces cerevisiae (Baker's yeast).	58.5227	76.1364	4	WD40 | WD40 | WD40 | WD40	PF00400.38 | PF00400.38 | PF00400.38 | PF00400.38	2.7e-05 | 0.00011 | 0.00012 | 0.0047	WD domain, G-beta repeat | WD domain, G-beta repeat | WD domain, G-beta repeat | WD domain, G-beta repeat
			B9J08_001843	B9J08_001843 CGDID:CAL0000219963 COORDS:Chr1_C_auris_B8441:668169-666414C, translated using codon table 12 (467 amino acids) Uncharacterized ORF; Ortholog(s) have structural constituent of ribosome activity and mitochondrial large ribosomal subunit localization	1.I.1.1.1	8.20122e-70	P06704	Cell division control protein 31 - Saccharomyces cerevisiae (Baker's yeast).	71.5278	90.2778	3	Ribosomal_uL24m-like | EF-hand_7 | EF-hand_7	PF22682.2 | PF13499.12 | PF13499.12	9.8e-78 | 2.5e-16 | 5.5e-13	Large ribosomal subunit protein uL24m | EF-hand domain pair | EF-hand domain pair
			B9J08_002570	B9J08_002570 CGDID:CAL0000225365 COORDS:Chr7_C_auris_B8441:745645-742595C, translated using codon table 12 (1016 amino acids) Uncharacterized ORF; Ortholog(s) have structural constituent of nuclear pore activity	1.I.1.1.1	4.27867e-40	Q02629	Nucleoporin NUP100/NSP100 - Saccharomyces cerevisiae (Baker's yeast).	60	78	5	Nucleoporin2 | Nucleoporin_FG | Nucleoporin_FG | Nucleoporin_FG | Nucleoporin_FG	PF04096.20 | PF13634.11 | PF13634.11 | PF13634.11 | PF13634.11	3.3e-44 | 9e-13 | 3.5e-07 | 0.048 | 0.21	Nup98-96 autopeptidase S59 | Nucleoporin FG repeat region | Nucleoporin FG repeat region | Nucleoporin FG repeat region | Nucleoporin FG repeat region
			B9J08_002664	B9J08_002664 CGDID:CAL0000222897 COORDS:Chr1_C_auris_B8441:1118387-1112799C, translated using codon table 12 (1862 amino acids) Uncharacterized ORF; Ortholog(s) have promoter-terminator loop anchoring activity, ribonucleoprotein complex binding activity	1.I.1.1.1	9.98455e-37	Q02455	Protein MLP1 - Saccharomyces cerevisiae (Baker's yeast).	34.2105	60.5263
			B9J08_004092	B9J08_004092 CGDID:CAL0000221179 COORDS:Chr1_C_auris_B8441:4117425-4119227W, translated using codon table 12 (600 amino acids) Uncharacterized ORF; Ortholog(s) have structural constituent of nuclear pore activity and role in NLS-bearing protein import into nucleus, nuclear pore organization, protein import into nucleus, protein localization to nuclear inner membrane	1.I.1.1.1	6.08498e-60	P48837	Nucleoporin NUP57 - Saccharomyces cerevisiae (Baker's yeast).	65.3846	81.8182	3	Nup54 | Nucleoporin_FG | Nucleoporin_FG	PF13874.11 | PF13634.11 | PF13634.11	9.7e-42 | 5.8e-11 | 3e-04	Nucleoporin complex subunit 54 | Nucleoporin FG repeat region | Nucleoporin FG repeat region
			B9J08_004220	B9J08_004220 CGDID:CAL0000222323 COORDS:Chr6_C_auris_B8441:320275-319121C, translated using codon table 12 (384 amino acids) Uncharacterized ORF; Ortholog(s) have role in positive regulation of TORC1 signaling and GATOR2 complex, Seh1-associated complex, nuclear periphery, nuclear pore, nuclear pore outer ring localization	1.I.1.1.1	1.83216e-114	P53011	Nucleoporin SEH1 - Saccharomyces cerevisiae (Baker's yeast).	55.4348	76.4706	4	WD40 | WD40 | WD40 | WD40	PF00400.38 | PF00400.38 | PF00400.38 | PF00400.38	2.4e-07 | 0.0021 | 0.0031 | 0.0071	WD domain, G-beta repeat | WD domain, G-beta repeat | WD domain, G-beta repeat | WD domain, G-beta repeat
			B9J08_004374	B9J08_004374 CGDID:CAL0000228133 COORDS:Chr6_C_auris_B8441:668715-666196C, translated using codon table 12 (839 amino acids) Uncharacterized ORF; Ortholog(s) have phospholipid binding, structural constituent of nuclear pore activity	1.I.1.1.1	9.32035e-80	P14907	Nucleoporin NSP1 - Saccharomyces cerevisiae (Baker's yeast).	46.5116	69.4444	4	Nsp1_C | Nucleoporin_FG | Nucleoporin_FG | Nucleoporin_FG	PF05064.18 | PF13634.11 | PF13634.11 | PF13634.11	5.9e-35 | 3.9e-06 | 0.0012 | 3.8	Nsp1-like C-terminal region | Nucleoporin FG repeat region | Nucleoporin FG repeat region | Nucleoporin FG repeat region
			B9J08_004611	B9J08_004611 CGDID:CAL0000218473 COORDS:Chr5_C_auris_B8441:351717-347674C, translated using codon table 12 (1347 amino acids) Uncharacterized ORF; Ortholog(s) have RNA binding, structural constituent of nuclear pore activity	1.I.1.1.1	4.57959e-32	P49687	Nucleoporin NUP145 - Saccharomyces cerevisiae (Baker's yeast).	50	68	5	Nucleoporin2 | Nup96 | Nucleoporin_FG | Nup96 | Nucleoporin_FG	PF04096.20 | PF12110.13 | PF13634.11 | PF12110.13 | PF13634.11	9.5e-37 | 4.2e-10 | 2.2e-09 | 2.5e-09 | 8.6	Nup98-96 autopeptidase S59 | Nuclear protein 96 | Nucleoporin FG repeat region | Nuclear protein 96 | Nucleoporin FG repeat region
			B9J08_005087	B9J08_005087 CGDID:CAL0000224551 COORDS:Chr4_C_auris_B8441:419384-415026C, translated using codon table 12 (1452 amino acids) Uncharacterized ORF; Ortholog(s) have chromatin binding, promoter-specific chromatin binding, protein-containing complex binding, structural constituent of nuclear pore activity	1.I.1.1.1	0	P38181	Nucleoporin NUP170 - Saccharomyces cerevisiae (Baker's yeast).	39.4737	60.5263	2	Nucleoporin_C | Nucleoporin_N	PF03177.20 | PF08801.17	9.5e-192 | 1.3e-98	Non-repetitive/WGA-negative nucleoporin C-terminal | Nup133 N terminal like
			B9J08_001099	B9J08_001099 CGDID:CAL0000223743 COORDS:Chr3_C_auris_B8441:717541-716651C, translated using codon table 12 (296 amino acids) Uncharacterized ORF; Ortholog(s) have structural molecule activity and role in COPII-coated vesicle budding, nuclear pore localization, positive regulation of DNA-templated transcription, positive regulation of TORC1 signaling, ubiquitin-dependent ERAD pathway	1.I.1.1.2	1.41364e-108	G0SA60	Protein transport protein SEC13 OS=Chaetomium thermophilum (strain DSM 1495 / CBS 144.50 / IMI 039719) GN=SEC13 PE=3 SV=2	57.5658	69.4079	5	WD40 | WD40 | WD40 | WD40 | WD40	PF00400.38 | PF00400.38 | PF00400.38 | PF00400.38 | PF00400.38	1e-06 | 9.5e-06 | 0.0041 | 0.031 | 0.22	WD domain, G-beta repeat | WD domain, G-beta repeat | WD domain, G-beta repeat | WD domain, G-beta repeat | WD domain, G-beta repeat
			B9J08_005016	B9J08_005016 CGDID:CAL0000228003 COORDS:Chr4_C_auris_B8441:260944-264354W, translated using codon table 12 (1136 amino acids) Uncharacterized ORF; Ortholog(s) have structural constituent of nuclear pore activity	1.I.1.1.2	2.69857e-36	G0S9A7	Nucleoporin NUP133 OS=Chaetomium thermophilum (strain DSM 1495 / CBS 144.50 / IMI 039719) GN=NUP133 PE=3 SV=1	39.3939	66.6667	2	Nucleoporin_N | Nucleoporin_C	PF08801.17 | PF03177.20	2.7e-67 | 4.9e-15	Nup133 N terminal like | Non-repetitive/WGA-negative nucleoporin C-terminal
			B9J08_004142	B9J08_004142 CGDID:CAL0000216517 COORDS:Chr6_C_auris_B8441:133308-132286C, translated using codon table 12 (340 amino acids) Uncharacterized ORF; Has domain(s) with predicted ATP binding, protein kinase activity and role in protein phosphorylation	1.I.1.1.3	3.65323e-32	Q9HC98	Serine/threonine-protein kinase Nek6 OS=Homo sapiens GN=NEK6 PE=1 SV=2	54.5455	63.6364	1	Pkinase	PF00069.31	1.2e-57	Protein kinase domain
			B9J08_000171	B9J08_000171 CGDID:CAL0000222049 COORDS:Chr2_C_auris_B8441:366112-364910C, translated using codon table 12 (400 amino acids) Uncharacterized ORF; Ortholog(s) have ATP binding, RNA polymerase II CTD heptapeptide repeat S5 kinase activity and RNA polymerase II CTD heptapeptide repeat kinase activity, <a href="#GOsection">more</a>	1.I.1.1.3	7.22437e-66	P06493	Cyclin-dependent kinase 1 OS=Homo sapiens GN=CDK1 PE=1 SV=3	43.9024	70.7317	1	Pkinase	PF00069.31	1.8e-60	Protein kinase domain
			B9J08_000458	B9J08_000458 CGDID:CAL0000225345 COORDS:Chr2_C_auris_B8441:972639-973877W, translated using codon table 12 (412 amino acids) Uncharacterized ORF; Ortholog(s) have MAP kinase activity	1.I.1.1.3	3.24213e-49	P06493	Cyclin-dependent kinase 1 OS=Homo sapiens GN=CDK1 PE=1 SV=3	44.8276	62.069	1	Pkinase	PF00069.31	4.2e-65	Protein kinase domain
			B9J08_000492	B9J08_000492 CGDID:CAL0000224685 COORDS:Chr2_C_auris_B8441:1048571-1053346W, translated using codon table 12 (1562 amino acids) Uncharacterized ORF; Ortholog(s) have actin filament binding, calmodulin binding, microfilament motor activity, small GTPase binding activity	1.I.1.1.3	6.93989e-135	O00159	Unconventional myosin-Ic OS=Homo sapiens GN=MYO1C PE=1 SV=4	56.5217	82.6087	4	Myosin_head | DIL | IQ | IQ	PF00063.27 | PF01843.25 | PF00612.33 | PF00612.33	5.2e-274 | 1.4e-31 | 6.8e-05 | 0.015	Myosin head (motor domain) | DIL domain | IQ calmodulin-binding motif | IQ calmodulin-binding motif
			B9J08_000692	B9J08_000692 CGDID:CAL0000220313 COORDS:Chr2_C_auris_B8441:1482828-1482205C, translated using codon table 12 (207 amino acids) Uncharacterized ORF; Ortholog(s) have GTPase activator activity, small GTPase binding activity and role in G1/S transition of mitotic cell cycle, RNA export from nucleus, protein import into nucleus, ubiquitin-dependent protein catabolic process	1.I.1.1.3	4.1026e-42	P49792	E3 SUMO-protein ligase RanBP2 OS=Homo sapiens GN=RANBP2 PE=1 SV=2	55.6391	74.4361	1	Ran_BP1	PF00638.24	2.1e-52	RanBP1 domain
			B9J08_000693	B9J08_000693 CGDID:CAL0000225089 COORDS:Chr2_C_auris_B8441:1486290-1483048C, translated using codon table 12 (1080 amino acids) Uncharacterized ORF; Ortholog(s) have U1 snRNA binding, U2 snRNA binding, U4 snRNA binding, U5 snRNA binding, U6 snRNA binding, nuclear export signal receptor activity, nuclear import signal receptor activity	1.I.1.1.3	0	O14980	Exportin-1 OS=Homo sapiens GN=XPO1 PE=1 SV=1	46.1967	66.141	6	CRM1_C | Xpo1 | CRM1_repeat_2 | CRM1_repeat_3 | IBN_N | CRM1_repeat	PF08767.17 | PF08389.18 | PF18784.6 | PF18787.7 | PF03810.25 | PF18777.7	1.1e-129 | 1.4e-39 | 1.4e-32 | 9.8e-28 | 1.1e-17 | 2.2e-14	CRM1 C terminal | Exportin 1-like protein | CRM1 / Exportin repeat 2 | CRM1 / Exportin repeat 3 | Importin-beta N-terminal domain | Chromosome region maintenance or exportin repeat
			B9J08_000720	B9J08_000720 CGDID:CAL0000219997 COORDS:Chr2_C_auris_B8441:1548315-1546039C, translated using codon table 12 (758 amino acids) Uncharacterized ORF; Ortholog(s) have role in endonucleolytic cleavage in ITS1 upstream of 5.8S rRNA from tricistronic rRNA transcript (SSU-rRNA, 5.8S rRNA, LSU-rRNA), maturation of LSU-rRNA from tricistronic rRNA transcript (SSU-rRNA, 5.8S rRNA, LSU-rRNA)	1.I.1.1.3	7.17965e-41	O00571	ATP-dependent RNA helicase DDX3X OS=Homo sapiens GN=DDX3X PE=1 SV=3	40	70	3	DEAD | CTE_SPB4 | Helicase_C	PF00270.35 | PF13959.11 | PF00271.37	6e-38 | 1.6e-19 | 5.8e-18	DEAD/DEAH box helicase | ATP-dependent rRNA helicase SPB4-like, C-terminal extension | Helicase conserved C-terminal domain
			B9J08_000946	B9J08_000946 CGDID:CAL0000222655 COORDS:Chr2_C_auris_B8441:2057855-2060458W, translated using codon table 12 (867 amino acids) Uncharacterized ORF; Ortholog(s) have guanyl-nucleotide exchange factor activity, nuclear import signal receptor activity, protein-containing complex binding activity	1.I.1.1.3	3.26985e-160	Q14974	Importin subunit beta-1 OS=Homo sapiens GN=KPNB1 PE=1 SV=2	46.1538	69.697	2	HEAT_EZ | IBN_N	PF13513.12 | PF03810.25	2.5e-10 | 2.4e-06	HEAT-like repeat | Importin-beta N-terminal domain
			B9J08_001363	B9J08_001363 CGDID:CAL0000225907 COORDS:Chr3_C_auris_B8441:1287804-1289525W, translated using codon table 12 (573 amino acids) Uncharacterized ORF; Ortholog(s) have ATP-dependent activity, acting on RNA, RNA helicase activity and role in endonucleolytic cleavage in ITS1 upstream of 5.8S rRNA from tricistronic rRNA transcript (SSU-rRNA, 5.8S rRNA, LSU-rRNA)	1.I.1.1.3	1.04587e-74	O00571	ATP-dependent RNA helicase DDX3X OS=Homo sapiens GN=DDX3X PE=1 SV=3	43.3333	66.6667	2	DEAD | Helicase_C	PF00270.35 | PF00271.37	2.1e-51 | 7.6e-32	DEAD/DEAH box helicase | Helicase conserved C-terminal domain
			B9J08_001463	B9J08_001463 CGDID:CAL0000223883 COORDS:Chr3_C_auris_B8441:1518845-1524514W, translated using codon table 12 (1889 amino acids) Uncharacterized ORF; Ortholog(s) have calcium-dependent ATPase activity, microfilament motor activity, myosin II light chain binding, myosin light chain binding activity	1.I.1.1.3	1.95922e-119	O00159	Unconventional myosin-Ic OS=Homo sapiens GN=MYO1C PE=1 SV=4	52.9412	64.9123	1	Myosin_head	PF00063.27	1.5e-262	Myosin head (motor domain)
			B9J08_001745	B9J08_001745 CGDID:CAL0000218813 COORDS:Chr1_C_auris_B8441:465373-463547C, translated using codon table 12 (608 amino acids) Uncharacterized ORF; Ortholog(s) have ATP-dependent activity, acting on RNA, RNA helicase activity, inositol hexakisphosphate binding activity	1.I.1.1.3	1.42688e-136	Q9NUU7	ATP-dependent RNA helicase DDX19A OS=Homo sapiens GN=DDX19A PE=1 SV=1	50.4831	70.7729	2	DEAD | Helicase_C	PF00270.35 | PF00271.37	2.2e-36 | 3.4e-29	DEAD/DEAH box helicase | Helicase conserved C-terminal domain
			B9J08_002124	B9J08_002124 CGDID:CAL0000227399 COORDS:Chr3_C_auris_B8441:385253-383340C, translated using codon table 12 (637 amino acids) Uncharacterized ORF; Ortholog(s) have RNA helicase activity, RNA strand annealing activity, eukaryotic initiation factor 4G binding, mRNA binding, translation initiation factor activity	1.I.1.1.3	0	O00571	ATP-dependent RNA helicase DDX3X OS=Homo sapiens GN=DDX3X PE=1 SV=3	59.7374	74.1794	2	DEAD | Helicase_C	PF00270.35 | PF00271.37	1.1e-45 | 1.8e-32	DEAD/DEAH box helicase | Helicase conserved C-terminal domain
			B9J08_002301	B9J08_002301 CGDID:CAL0000216971 COORDS:Chr7_C_auris_B8441:158960-157113C, translated using codon table 12 (615 amino acids) Uncharacterized ORF; Ortholog(s) have RNA binding, RNA helicase activity, RNA strand annealing activity	1.I.1.1.3	2.73964e-38	O00571	ATP-dependent RNA helicase DDX3X OS=Homo sapiens GN=DDX3X PE=1 SV=3	40	68	2	DEAD | Helicase_C	PF00270.35 | PF00271.37	3.4e-32 | 1.8e-20	DEAD/DEAH box helicase | Helicase conserved C-terminal domain
			B9J08_002487	B9J08_002487 CGDID:CAL0000224203 COORDS:Chr7_C_auris_B8441:571489-574611W, translated using codon table 12 (1040 amino acids) Uncharacterized ORF; Ortholog(s) have protein serine/threonine kinase activity	1.I.1.1.3	1.64413e-36	Q8TDX7	Serine/threonine-protein kinase Nek7 OS=Homo sapiens GN=NEK7 PE=1 SV=1	54.2857	65.7143	1	Pkinase	PF00069.31	2.7e-65	Protein kinase domain
			B9J08_002497	B9J08_002497 CGDID:CAL0000225877 COORDS:Chr7_C_auris_B8441:600086-601066W, translated using codon table 12 (310 amino acids) Uncharacterized ORF; Ortholog(s) have RNA polymerase II complex binding, cyclin-dependent protein kinase activity, cyclin-dependent protein serine/threonine kinase activity, histone binding, protein kinase activity, protein serine/threonine kinase activity	1.I.1.1.3	2.64933e-140	P06493	Cyclin-dependent kinase 1 OS=Homo sapiens GN=CDK1 PE=1 SV=3	63.6364	81.1448	1	Pkinase	PF00069.31	2.2e-73	Protein kinase domain
			B9J08_002634	B9J08_002634 CGDID:CAL0000226417 COORDS:Chr1_C_auris_B8441:1048677-1050794W, translated using codon table 12 (705 amino acids) Uncharacterized ORF; Ortholog(s) have cyclin-dependent protein serine/threonine kinase activity	1.I.1.1.3	8.75227e-74	P06493	Cyclin-dependent kinase 1 OS=Homo sapiens GN=CDK1 PE=1 SV=3	41.8605	65.1163	1	Pkinase	PF00069.31	4.3e-71	Protein kinase domain
			B9J08_002682	B9J08_002682 CGDID:CAL0000221649 COORDS:Chr1_C_auris_B8441:1177433-1175958C, translated using codon table 12 (491 amino acids) Uncharacterized ORF; Ortholog(s) have MAP kinase activity, protein serine/threonine kinase activity	1.I.1.1.3	6.16426e-54	P06493	Cyclin-dependent kinase 1 OS=Homo sapiens GN=CDK1 PE=1 SV=3	41.7476	61.5385	1	Pkinase	PF00069.31	1.7e-60	Protein kinase domain
			B9J08_002945	B9J08_002945 CGDID:CAL0000220287 COORDS:Chr1_C_auris_B8441:1699998-1702520W, translated using codon table 12 (840 amino acids) Uncharacterized ORF; Ortholog(s) have protein kinase activity, role in budding cell apical bud growth, fungal-type cell wall organization and cellular bud, incipient cellular bud site, mating projection tip localization	1.I.1.1.3	2.27449e-33	Q9HC98	Serine/threonine-protein kinase Nek6 OS=Homo sapiens GN=NEK6 PE=1 SV=2	42.8571	74.2857	1	Pkinase	PF00069.31	1.4e-64	Protein kinase domain
			B9J08_003076	B9J08_003076 CGDID:CAL0000227111 COORDS:Chr1_C_auris_B8441:1941991-1944990W, translated using codon table 12 (999 amino acids) Uncharacterized ORF; Ortholog(s) have nuclear import signal receptor activity, role in mRNA export from nucleus, protein import into nucleus and cytoplasm, nucleus localization	1.I.1.1.3	3.07497e-61	O95373	Importin-7 OS=Homo sapiens GN=IPO7 PE=1 SV=1	46.1538	61.5385	2	Cse1 | IBN_N	PF08506.16 | PF03810.25	6.3e-12 | 1.5e-10	Cse1 | Importin-beta N-terminal domain
			B9J08_003094	B9J08_003094 CGDID:CAL0000225287 COORDS:Chr1_C_auris_B8441:1973742-1976561W, translated using codon table 12 (939 amino acids) Uncharacterized ORF; Ortholog(s) have role in assembly of large subunit precursor of preribosome, maturation of 5.8S rRNA from tricistronic rRNA transcript (SSU-rRNA, 5.8S rRNA and LSU-rRNA), <a href="#GOsection">more</a>	1.I.1.1.3	2.54943e-56	O00571	ATP-dependent RNA helicase DDX3X OS=Homo sapiens GN=DDX3X PE=1 SV=3	43.75	68.3168	3	DEAD | Helicase_C | DBP10CT	PF00270.35 | PF00271.37 | PF08147.17	1.1e-48 | 1.4e-23 | 2.6e-17	DEAD/DEAH box helicase | Helicase conserved C-terminal domain | DBP10CT (NUC160) domain
			B9J08_003376	B9J08_003376 CGDID:CAL0000223471 COORDS:Chr1_C_auris_B8441:2556191-2555178C, translated using codon table 12 (320 amino acids) Uncharacterized ORF; Ortholog(s) have cyclin-dependent protein serine/threonine kinase activity	1.I.1.1.3	5.77621e-114	P06493	Cyclin-dependent kinase 1 OS=Homo sapiens GN=CDK1 PE=1 SV=3	53.6082	73.5395	1	Pkinase	PF00069.31	1e-73	Protein kinase domain
			B9J08_003688	B9J08_003688 CGDID:CAL0000226359 COORDS:Chr1_C_auris_B8441:3218957-3220399W, translated using codon table 12 (480 amino acids) Uncharacterized ORF; Ortholog(s) have ATP-dependent activity, acting on RNA, RNA helicase activity and role in maturation of SSU-rRNA from tricistronic rRNA transcript (SSU-rRNA, 5.8S rRNA, LSU-rRNA)	1.I.1.1.3	4.50342e-73	O00571	ATP-dependent RNA helicase DDX3X OS=Homo sapiens GN=DDX3X PE=1 SV=3	38.6364	63.6364	2	DEAD | Helicase_C	PF00270.35 | PF00271.37	1.8e-50 | 3.8e-31	DEAD/DEAH box helicase | Helicase conserved C-terminal domain
			B9J08_003856	B9J08_003856 CGDID:CAL0000225757 COORDS:Chr1_C_auris_B8441:3600117-3598741C, translated using codon table 12 (458 amino acids) Uncharacterized ORF; Ortholog(s) have cyclin-dependent protein serine/threonine kinase activator activity, cyclin-dependent protein serine/threonine kinase regulator activity	1.I.1.1.3	1.62799e-63	O95067	G2/mitotic-specific cyclin-B2 OS=Homo sapiens GN=CCNB2 PE=1 SV=1	40.7547	65.6604	2	Cyclin_N | Cyclin_C	PF00134.28 | PF02984.24	2e-47 | 1e-34	Cyclin, N-terminal domain | Cyclin, C-terminal domain
			B9J08_004116	B9J08_004116 CGDID:CAL0000225121 COORDS:Chr6_C_auris_B8441:60320-59340C, translated using codon table 12 (326 amino acids) Uncharacterized ORF; Ortholog(s) have protein serine kinase activity, protein serine/threonine kinase activity	1.I.1.1.3	6.52067e-32	P06493	Cyclin-dependent kinase 1 OS=Homo sapiens GN=CDK1 PE=1 SV=3	40.9091	63.4146	1	Pkinase	PF00069.31	3.4e-60	Protein kinase domain
			B9J08_004162	B9J08_004162 CGDID:CAL0000217903 COORDS:Chr6_C_auris_B8441:188553-189860W, translated using codon table 12 (435 amino acids) Uncharacterized ORF; Ortholog(s) have cyclin-dependent protein serine/threonine kinase regulator activity	1.I.1.1.3	8.35009e-52	O95067	G2/mitotic-specific cyclin-B2 OS=Homo sapiens GN=CCNB2 PE=1 SV=1	54.5455	66.6667	2	Cyclin_N | Cyclin_C	PF00134.28 | PF02984.24	5.4e-46 | 4.4e-39	Cyclin, N-terminal domain | Cyclin, C-terminal domain
			B9J08_004170	B9J08_004170 CGDID:CAL0000218165 COORDS:Chr6_C_auris_B8441:206254-208476W, translated using codon table 12 (537 amino acids) Uncharacterized ORF; Ortholog(s) have ATP-dependent activity, acting on RNA, RNA helicase activity, mRNA binding, snoRNA binding activity	1.I.1.1.3	1.20116e-101	O00571	ATP-dependent RNA helicase DDX3X OS=Homo sapiens GN=DDX3X PE=1 SV=3	43.7055	62.2642	2	DEAD | Helicase_C	PF00270.35 | PF00271.37	1.4e-49 | 2.4e-33	DEAD/DEAH box helicase | Helicase conserved C-terminal domain
			B9J08_004340	B9J08_004340 CGDID:CAL0000222687 COORDS:Chr6_C_auris_B8441:599525-600520W, translated using codon table 12 (331 amino acids) Uncharacterized ORF; Ortholog(s) have RNA polymerase II CTD heptapeptide repeat S5 kinase activity, RNA polymerase II CTD heptapeptide repeat kinase activity and RNA polymerase II general transcription initiation factor activity, <a href="#GOsection">more</a>	1.I.1.1.3	2.49124e-77	P06493	Cyclin-dependent kinase 1 OS=Homo sapiens GN=CDK1 PE=1 SV=3	54.1667	66.6667	1	Pkinase	PF00069.31	1.2e-69	Protein kinase domain
			B9J08_004369	B9J08_004369 CGDID:CAL0000219263 COORDS:Chr6_C_auris_B8441:657401-656208C, translated using codon table 12 (397 amino acids) Uncharacterized ORF; Ortholog(s) have MAP kinase activity, RNA polymerase II CTD heptapeptide repeat kinase activity, calmodulin binding, chromatin binding activity	1.I.1.1.3	1.64569e-58	P06493	Cyclin-dependent kinase 1 OS=Homo sapiens GN=CDK1 PE=1 SV=3	39.1304	69.2308	1	Pkinase	PF00069.31	5.9e-67	Protein kinase domain
			B9J08_004529	B9J08_004529 CGDID:CAL0000222889 COORDS:Chr5_C_auris_B8441:141934-143568W, translated using codon table 12 (544 amino acids) Uncharacterized ORF; Ortholog(s) have nuclear import signal receptor activity, nuclear localization sequence binding, protein-containing complex binding activity	1.I.1.1.3	1.07103e-174	O60684	Importin subunit alpha-7 OS=Homo sapiens GN=KPNA6 PE=1 SV=1	52.0309	70.2128	10	IBB | Arm_3 | Arm | Arm | Arm | Arm | Arm | Arm | Arm | Arm	PF01749.26 | PF16186.11 | PF00514.29 | PF00514.29 | PF00514.29 | PF00514.29 | PF00514.29 | PF00514.29 | PF00514.29 | PF00514.29	5.4e-25 | 3.7e-20 | 2.1e-12 | 6.8e-12 | 1.7e-11 | 1.6e-10 | 3.8e-08 | 2.7e-07 | 6.3e-07 | 1.7e-06	Importin beta binding domain | Atypical Arm repeat | Armadillo/beta-catenin-like repeat | Armadillo/beta-catenin-like repeat | Armadillo/beta-catenin-like repeat | Armadillo/beta-catenin-like repeat | Armadillo/beta-catenin-like repeat | Armadillo/beta-catenin-like repeat | Armadillo/beta-catenin-like repeat | Armadillo/beta-catenin-like repeat
			B9J08_005084	B9J08_005084 CGDID:CAL0000218467 COORDS:Chr4_C_auris_B8441:412136-408819C, translated using codon table 12 (1105 amino acids) Uncharacterized ORF; Ortholog(s) have nuclear import signal receptor activity, nuclear localization sequence binding activity and role in NLS-bearing protein import into nucleus, protein import into nucleus, regulation of pseudohyphal growth	1.I.1.1.3	7.10189e-45	Q8TEX9	Importin-4 OS=Homo sapiens GN=IPO4 PE=1 SV=2	29.927	65.7895	2	IBN_N | HEAT_EZ	PF03810.25 | PF13513.12	4.4e-11 | 1.1e-06	Importin-beta N-terminal domain | HEAT-like repeat
			B9J08_005387	B9J08_005387 CGDID:CAL0000223533 COORDS:Chr4_C_auris_B8441:1071701-1071104C, translated using codon table 12 (157 amino acids) Uncharacterized ORF; Ortholog(s) have RNA binding, ribosome binding, translation elongation factor activity, translation initiation factor activity	1.I.1.1.3	8.0147e-73	Q9GZV4	Eukaryotic translation initiation factor 5A-2 OS=Homo sapiens GN=EIF5A2 PE=1 SV=3	66.2252	84.4595	2	IF5A-like_N | eIF-5a	PF21485.3 | PF01287.26	4.1e-38 | 8.8e-31	Translation initiation factor 5A-like, N-terminal | Eukaryotic elongation factor 5A hypusine, DNA-binding OB fold
			B9J08_000092	B9J08_000092 CGDID:CAL0000219585 COORDS:Chr2_C_auris_B8441:206264-193815C, translated using codon table 12 (4149 amino acids) Uncharacterized ORF; Ortholog(s) have ATP binding, minus-end-directed microtubule motor activity	1.I.1.1.5	0	P34036	Dynein heavy chain, cytoplasmic OS=Dictyostelium discoideum OX=44689 GN=dhcA PE=1 SV=2	50	77.2727	11	AAA_6 | DHC_N2 | AAA_9 | AAA_8 | DHC_N1 | AAA_7 | DYN_lid | MT | AAA_lid_11 | Dynein_heavy | Dynein_AAA_lid	PF12774.13 | PF08393.18 | PF12781.13 | PF12780.13 | PF08385.17 | PF12775.13 | PF22597.2 | PF12777.12 | PF18198.7 | PF03028.21 | PF17852.6	6.3e-103 | 3e-98 | 1.9e-52 | 7.4e-47 | 2.9e-38 | 1.1e-34 | 4.7e-30 | 8.1e-26 | 1.8e-22 | 4.4e-14 | 4e-13	Hydrolytic ATP binding site of dynein motor region | Dynein heavy chain, N-terminal region 2 | ATP-binding dynein motor region | P-loop containing dynein motor region D4 | Dynein heavy chain, N-terminal region 1 | P-loop containing dynein motor region | Dynein heavy chain, ATPase lid domain | Microtubule-binding stalk of dynein motor | Dynein heavy chain AAA lid domain | Dynein heavy chain region…
			B9J08_000550	B9J08_000550 CGDID:CAL0000216551 COORDS:Chr2_C_auris_B8441:1187629-1188819W, translated using codon table 12 (396 amino acids) Uncharacterized ORF; Ortholog(s) have histone H3K4 methyltransferase activity, role in regulation of meiotic DNA double-strand break formation, subtelomeric heterochromatin formation, telomere maintenance and Set1C/COMPASS complex localization	1.I.1.1.5	5.11473e-35	Q8I0F4	Lissencephaly-1 homolog OS=Dictyostelium discoideum OX=44689 GN=lis1 PE=1 SV=1	41.6667	70.8333	5	WD40 | WD40 | WD40 | WD40 | WD40	PF00400.38 | PF00400.38 | PF00400.38 | PF00400.38 | PF00400.38	3.7e-08 | 1.2e-07 | 2.8e-06 | 6.3e-05 | 0.00069	WD domain, G-beta repeat | WD domain, G-beta repeat | WD domain, G-beta repeat | WD domain, G-beta repeat | WD domain, G-beta repeat
			B9J08_003824	B9J08_003824 CGDID:CAL0000216219 COORDS:Chr1_C_auris_B8441:3527102-3528631W, translated using codon table 12 (509 amino acids) Uncharacterized ORF; Ortholog(s) have microtubule plus-end binding activity, role in nuclear migration along microtubule, positive regulation of microtubule plus-end binding and cytoplasmic microtubule, nucleus localization	1.I.1.1.5	1.72677e-58	Q8I0F4	Lissencephaly-1 homolog OS=Dictyostelium discoideum OX=44689 GN=lis1 PE=1 SV=1	71.4286	92.8571	6	WD40 | WD40 | WD40 | WD40 | WD40 | WD40	PF00400.38 | PF00400.38 | PF00400.38 | PF00400.38 | PF00400.38 | PF00400.38	4.3e-10 | 1.4e-09 | 0.0054 | 0.027 | 0.03 | 0.039	WD domain, G-beta repeat | WD domain, G-beta repeat | WD domain, G-beta repeat | WD domain, G-beta repeat | WD domain, G-beta repeat | WD domain, G-beta repeat
			B9J08_003829	RAD53 CGDID:CAL0000222613 COORDS:Chr1_C_auris_B8441:3538272-3535813C, translated using codon table 12 (819 amino acids) Uncharacterized ORF; Ortholog(s) have DNA replication origin binding, protein serine/threonine/tyrosine kinase activity	1.I.1.1.5	3.24292e-56	Q54BF0	Probable serine/threonine-protein kinase fhkA OS=Dictyostelium discoideum OX=44689 GN=fhkA PE=3 SV=1	36.036	60.4651	3	Pkinase | FHA | FHA	PF00069.31 | PF00498.31 | PF00498.31	1.2e-74 | 1.6e-12 | 1.9e-12	Protein kinase domain | FHA domain | FHA domain
	1.N: Cell Fusion Pores	1.N.5: The Endoplasmic Reticulum Fusion GTPase, Atlastin (Atlastin) Family	B9J08_003835	B9J08_003835 CGDID:CAL0000221305 COORDS:Chr1_C_auris_B8441:3554555-3557131W, translated using codon table 12 (858 amino acids) Uncharacterized ORF; Ortholog(s) have GTPase activity, role in endoplasmic reticulum membrane fusion, endoplasmic reticulum organization, membrane organization and cortical endoplasmic reticulum, endoplasmic reticulum localization	1.N.5.1.6	0	Q99287	Protein SEY1 OS=Saccharomyces cerevisiae (strain ATCC 204508 / S288c) OX=559292 GN=SEY1 PE=1 SV=1	48.1481	70.3704	2	RHD3_GTPase | Sey1_3HB	PF05879.18 | PF20428.3	2.6e-114 | 1.1e-104	Root hair defective 3 GTP-binding protein (RHD3) GTPase domain | Sey1 three-helix bundle domain	2	743-760 | 765-787
		1.N.6: The Mitochondrial Inner/Outer Membrane Fusion (MMF) Family	B9J08_000213	B9J08_000213 CGDID:CAL0000222431 COORDS:Chr2_C_auris_B8441:460616-463090W, translated using codon table 12 (824 amino acids) Uncharacterized ORF; Ortholog(s) have GTPase activity, cardiolipin binding, phosphatidic acid binding, phosphatidylinositol-3,5-bisphosphate binding, phosphatidylserine binding activity	1.N.6.1.1	0	P32266	Dynamin-like GTPase MGM1, mitochondrial OS=Saccharomyces cerevisiae GN=MGM1 PE=1 SV=3	57.5843	73.0337	2	Dynamin_N | LIS_MGM1	PF00350.29 | PF24550.1	1.4e-43 | 5.1e-32	Dynamin family | Dynamin-like GTPase MGM1-like, lipid interacting stalk
			B9J08_002414	B9J08_002414 CGDID:CAL0000226209 COORDS:Chr7_C_auris_B8441:392096-394615W, translated using codon table 12 (839 amino acids) Uncharacterized ORF; Ortholog(s) have GTPase activity, identical protein binding activity	1.N.6.1.2	0	O00429	Dynamin-1-like protein OS=Homo sapiens OX=9606 GN=DNM1L PE=1 SV=2	68.1159	84.058	3	Dynamin_M | Dynamin_N | GED	PF01031.25 | PF00350.29 | PF02212.23	1.5e-110 | 1.9e-51 | 6.7e-29	Dynamin central region | Dynamin family | Dynamin GTPase effector domain
		1.N.7: The Endomembrane Fusion/Trafficking (EMFST) Family	B9J08_001427	B9J08_001427 CGDID:CAL0000216273 COORDS:Chr3_C_auris_B8441:1436364-1433266C, translated using codon table 12 (1032 amino acids) Uncharacterized ORF; Ortholog(s) have role in actin cortical patch assembly, actin filament organization, endocytosis, negative regulation of Arp2/3 complex-mediated actin nucleation and actin cortical patch, incipient cellular bud site localization	1.N.7.1.1	7.46283e-40	O00291	RecName: Full=Huntingtin-interacting protein 1; Short=HIP-1; AltName: Full=Huntingtin-interacting protein I; Short=HIP-I	42.8571	76.1905	2	ANTH | I_LWEQ	PF07651.22 | PF01608.23	6.3e-82 | 4.9e-59	ANTH domain | I/LWEQ domain
	1.P: Non-Envelop Virus Penitration Complex: A complex of host cell proteins that allow non-envelop virus to penetrate the endoplasmic reticular membrane.	1.P.1: The Polyoma Virus SV40 ER Penetration Channel (VPEC) Family	B9J08_000317	B9J08_000317 CGDID:CAL0000221747 COORDS:Chr2_C_auris_B8441:645089-643278C, translated using codon table 12 (603 amino acids) Uncharacterized ORF; Ortholog(s) have cytoskeletal motor activity and role in establishment or maintenance of cell polarity, retrograde transport, vesicle recycling within Golgi, vesicle docking involved in exocytosis	1.P.1.1.1	4.89092e-88	P33176	Kinesin-1 heavy chain OS=Homo sapiens OX=9606 GN=KIF5B PE=1 SV=1	47.0588	67.6471	1	Kinesin	PF00225.29	3.6e-106	Kinesin motor domain
			B9J08_003828	B9J08_003828 CGDID:CAL0000224679 COORDS:Chr1_C_auris_B8441:3533833-3535770W, translated using codon table 12 (645 amino acids) Uncharacterized ORF; Ortholog(s) have ATPase, microtubule binding, microtubule plus end polymerase, plus-end-directed microtubule motor activity, tubulin binding activity	1.P.1.1.1	9.97981e-40	P33176	Kinesin-1 heavy chain OS=Homo sapiens OX=9606 GN=KIF5B PE=1 SV=1	38.4615	64.1026	1	Kinesin	PF00225.29	1.3e-87	Kinesin motor domain
			B9J08_004970	B9J08_004970 CGDID:CAL0000221071 COORDS:Chr4_C_auris_B8441:172094-174535W, translated using codon table 12 (813 amino acids) Uncharacterized ORF; Ortholog(s) have ATPase, microtubule binding, plus-end-directed microtubule motor activity, tubulin-dependent ATPase activity	1.P.1.1.1	1.27904e-61	P33176	Kinesin-1 heavy chain OS=Homo sapiens OX=9606 GN=KIF5B PE=1 SV=1	41.4634	60.2041	1	Kinesin	PF00225.29	5.9e-112	Kinesin motor domain
	1.R: Membrane Contact Site (MCS) for Interorganellar Transport	1.R.1: The Membrane Contact Site (MCS) Family	B9J08_005166	B9J08_005166 CGDID:CAL0000224843 COORDS:Chr4_C_auris_B8441:573877-571583C, translated using codon table 12 (764 amino acids) Uncharacterized ORF; Has domain(s) with predicted ATP binding, ATPase activity	1.R.1.1.1	4.12198e-76	Q9UBP0	Spastin OS=Homo sapiens OX=9606 GN=SPAST PE=1 SV=1	66.6667	94.4444	2	AAA | Vps4_C	PF00004.35 | PF09336.16	1.7e-37 | 7.9e-07	ATPase family associated with various cellular activities (AAA) | Vps4 C terminal oligomerisation domain
			B9J08_004850	B9J08_004850 CGDID:CAL0000223169 COORDS:Chr5_C_auris_B8441:876645-875590C, translated using codon table 12 (351 amino acids) Uncharacterized ORF; Ortholog(s) have membrane protein dislocase activity, role in protein targeting to mitochondrion and mitochondrial outer membrane, peroxisomal membrane localization	1.R.1.1.3	2.57482e-142	P28737	Outer mitochondrial transmembrane helix translocase OS=Saccharomyces cerevisiae (strain ATCC 204508 / S288c) OX=559292 GN=MSP1 PE=1 SV=2	64.7059	77.7778	2	AAA | AAA_lid_3	PF00004.35 | PF17862.7	2.9e-37 | 3.1e-12	ATPase family associated with various cellular activities (AAA) | AAA+ lid domain	1	13-35
		1.R.2: The Bridge-like Lipid Transfer Protein (BLTP) Family	B9J08_003354	B9J08_003354 CGDID:CAL0000216403 COORDS:Chr1_C_auris_B8441:2515759-2506403C, translated using codon table 12 (3118 amino acids) Uncharacterized ORF; Ortholog(s) have phospholipid binding, phospholipid transfer activity	1.R.2.1.3	1.00341e-74	Q54LB8	Intermembrane lipid transfer protein vps13A OS=Dictyostelium discoideum OX=44689 GN=vps13A PE=2 SV=1	37.3494	61.3636	4	VPS13_N | VPS13_VAB | VPS13_M | VPS13_C	PF12624.14 | PF25036.1 | PF25033.1 | PF25037.1	2.5e-206 | 2.1e-199 | 3.6e-46 | 5.6e-27	VPS13-like family N-terminal region | Vacuolar-sorting associated protein 13, adaptor binding domain | VPS13-like family middle region | Intermembrane lipid transfer protein VPS13, C-terminal
2: Electrochemical Potential-driven Transporters	2.A: Porters (uniporters, symporters, antiporters)	2.A.1: The Major Facilitator Superfamily (MFS)	B9J08_000582	B9J08_000582 CGDID:CAL0000227349 COORDS:Chr2_C_auris_B8441:1247937-1246267C, translated using codon table 12 (556 amino acids) Uncharacterized ORF; Has domain(s) with predicted transmembrane transporter activity, role in transmembrane transport and membrane localization	2.A.1.1.7	8.23071e-151	P11636	Quinate permease (Quinate transporter) - Neurospora crassa.	52.1739	73.913	1	Sugar_tr	PF00083.30	6.9e-120	Sugar (and other) transporter	11	43-65 | 90-112 | 119-138 | 148-170 | 182-204 | 214-236 | 304-326 | 346-368 | 375-397 | 420-442 | 480-502
			B9J08_002659	B9J08_002659 CGDID:CAL0000220323 COORDS:Chr1_C_auris_B8441:1099847-1101607W, translated using codon table 12 (586 amino acids) Uncharacterized ORF; Has domain(s) with predicted transmembrane transporter activity, role in transmembrane transport and membrane localization	2.A.1.1.7	6.25291e-61	P11636	Quinate permease (Quinate transporter) - Neurospora crassa.	40	60.9756	1	Sugar_tr	PF00083.30	3.9e-82	Sugar (and other) transporter	9	37-59 | 97-116 | 184-206 | 216-238 | 311-333 | 353-375 | 382-404 | 419-441 | 483-505
			B9J08_002660	B9J08_002660 CGDID:CAL0000217327 COORDS:Chr1_C_auris_B8441:1103752-1105901W, translated using codon table 12 (639 amino acids) Uncharacterized ORF; Has domain(s) with predicted transmembrane transporter activity, role in transmembrane transport and membrane localization	2.A.1.1.7	2.34519e-68	P11636	Quinate permease (Quinate transporter) - Neurospora crassa.	51.8519	60.9756	1	Sugar_tr	PF00083.30	1.4e-84	Sugar (and other) transporter	9	180-199 | 209-231 | 238-260 | 275-297 | 369-391 | 411-433 | 438-460 | 480-502 | 544-566
			B9J08_004264	B9J08_004264 CGDID:CAL0000219213 COORDS:Chr6_C_auris_B8441:423573-421750C, translated using codon table 12 (607 amino acids) Uncharacterized ORF; Has domain(s) with predicted transmembrane transporter activity, role in transmembrane transport and membrane localization	2.A.1.1.7	2.56431e-158	P11636	Quinate permease (Quinate transporter) - Neurospora crassa.	47.448	64.4612	1	Sugar_tr	PF00083.30	2.4e-114	Sugar (and other) transporter	12	81-103 | 123-145 | 152-171 | 181-203 | 215-237 | 247-269 | 339-361 | 381-403 | 412-429 | 449-471 | 483-502 | 512-534
			B9J08_000172	B9J08_000172 CGDID:CAL0000223993 COORDS:Chr2_C_auris_B8441:367986-366310C, translated using codon table 12 (558 amino acids) Uncharacterized ORF; Ortholog(s) have myo-inositol transmembrane transporter activity, role in myo-inositol import across plasma membrane, myo-inositol transport and plasma membrane localization	2.A.1.1.8	1.0138e-177	P30605	Myo-inositol transporter 1 - Saccharomyces cerevisiae (Baker's yeast).	55.3061	75.5102	1	Sugar_tr	PF00083.30	5.3e-108	Sugar (and other) transporter	12	64-86 | 109-131 | 138-155 | 161-183 | 195-213 | 223-245 | 315-337 | 352-374 | 381-403 | 418-440 | 460-482 | 492-514
			B9J08_002259	B9J08_002259 CGDID:CAL0000225675 COORDS:Chr7_C_auris_B8441:57391-59565W, translated using codon table 12 (724 amino acids) Uncharacterized ORF; Ortholog(s) have role in fructose transmembrane transport, glucose mediated signaling pathway, glucose transmembrane transport, mannose transmembrane transport, negative regulation of meiotic nuclear division	2.A.1.1.17	0	P10870	High-affinity glucose transporter SNF3 OS=Saccharomyces cerevisiae GN=SNF3 PE=1 SV=3	57.5314	74.8954	1	Sugar_tr	PF00083.30	3.2e-123	Sugar (and other) transporter	11	29-51 | 76-98 | 128-150 | 160-182 | 195-217 | 294-316 | 323-345 | 355-377 | 384-406 | 421-443 | 456-478
			B9J08_002646	B9J08_002646 CGDID:CAL0000219073 COORDS:Chr1_C_auris_B8441:1072039-1070405C, translated using codon table 12 (544 amino acids) Uncharacterized ORF; Has domain(s) with predicted transmembrane transporter activity, role in transmembrane transport and membrane localization	2.A.1.1.33	0	Q8NJ22	Hexose transporter (Similarity) - Kluyveromyces lactis (Yeast).	64.9907	80.2607	1	Sugar_tr	PF00083.30	4.9e-88	Sugar (and other) transporter	12	76-98 | 118-140 | 145-164 | 170-192 | 205-227 | 232-254 | 324-346 | 361-383 | 390-412 | 422-444 | 457-476 | 486-508
			B9J08_001016	B9J08_001016 CGDID:CAL0000218629 COORDS:Chr2_C_auris_B8441:2216725-2214983C, translated using codon table 12 (580 amino acids) Uncharacterized ORF; Has domain(s) with predicted transmembrane transporter activity, role in transmembrane transport and membrane localization	2.A.1.1.38	8.59902e-102	P39932	Sugar transporter STL1 - Saccharomyces cerevisiae (Baker's yeast).	42.8571	68.5714	1	Sugar_tr	PF00083.30	2.4e-101	Sugar (and other) transporter	12	31-53 | 75-97 | 109-128 | 133-155 | 168-190 | 200-222 | 294-316 | 331-353 | 360-382 | 392-414 | 435-452 | 457-479
			B9J08_001017	B9J08_001017 CGDID:CAL0000216883 COORDS:Chr2_C_auris_B8441:2219344-2217686C, translated using codon table 12 (552 amino acids) Uncharacterized ORF; Has domain(s) with predicted transmembrane transporter activity, role in transmembrane transport and membrane localization	2.A.1.1.38	3.6053e-130	P39932	Sugar transporter STL1 - Saccharomyces cerevisiae (Baker's yeast).	45	60	1	Sugar_tr	PF00083.30	2.4e-103	Sugar (and other) transporter	10	26-48 | 74-96 | 108-127 | 132-154 | 167-189 | 199-221 | 359-381 | 391-413 | 426-448 | 458-477
			B9J08_002251	B9J08_002251 CGDID:CAL0000218687 COORDS:Chr7_C_auris_B8441:40062-38419C, translated using codon table 12 (547 amino acids) Uncharacterized ORF; Has domain(s) with predicted transmembrane transporter activity, role in transmembrane transport and membrane localization	2.A.1.1.39	0	P49374	High-affinity glucose transporter - Kluyveromyces lactis (Yeast) (Candida sphaerica).	82.3529	88.2353	1	Sugar_tr	PF00083.30	9.8e-113	Sugar (and other) transporter	12	29-51 | 71-93 | 100-117 | 127-149 | 156-178 | 193-212 | 284-306 | 321-338 | 345-367 | 396-418 | 431-449 | 459-481
			B9J08_005568	B9J08_005568 CGDID:CAL0000216495 COORDS:Chr4_C_auris_B8441:1410751-1412436W, translated using codon table 12 (561 amino acids) Uncharacterized ORF; Has domain(s) with predicted transmembrane transporter activity, role in transmembrane transport and membrane localization	2.A.1.1.39	0	P49374	High-affinity glucose transporter - Kluyveromyces lactis (Yeast) (Candida sphaerica).	55.534	85	1	Sugar_tr	PF00083.30	1.3e-115	Sugar (and other) transporter	12	29-51 | 71-93 | 100-117 | 127-149 | 156-178 | 193-212 | 292-311 | 321-338 | 345-367 | 396-418 | 431-453 | 463-480
			B9J08_004436	B9J08_004436 CGDID:CAL0000222397 COORDS:Chr6_C_auris_B8441:810755-808704C, translated using codon table 12 (683 amino acids) Uncharacterized ORF; Has domain(s) with predicted transmembrane transporter activity, role in transmembrane transport and membrane localization	2.A.1.1.40	7.39687e-61	Q64L87	Xylhp (Fragment) - Debaryomyces hansenii (Yeast) (Torulaspora hansenii).	50	66.6667	1	Sugar_tr	PF00083.30	8.8e-101	Sugar (and other) transporter	10	174-193 | 213-235 | 248-270 | 349-371 | 438-460 | 475-497 | 504-526 | 536-558 | 570-592 | 597-619
			B9J08_002250	B9J08_002250 CGDID:CAL0000225655 COORDS:Chr7_C_auris_B8441:36451-38022W, translated using codon table 12 (523 amino acids) Uncharacterized ORF; Has domain(s) with predicted transmembrane transporter activity, role in transmembrane transport and membrane localization	2.A.1.1.51	0	Q2MEV7	Glucose/xylose symporter 1 - Candida intermedia.	74.0952	84.7619	1	Sugar_tr	PF00083.30	2.4e-133	Sugar (and other) transporter	12	20-42 | 72-94 | 101-123 | 128-150 | 157-179 | 194-213 | 283-305 | 315-337 | 344-366 | 376-398 | 411-433 | 443-465
			B9J08_002480	B9J08_002480 CGDID:CAL0000224243 COORDS:Chr7_C_auris_B8441:555455-553821C, translated using codon table 12 (544 amino acids) Uncharacterized ORF; Has domain(s) with predicted transmembrane transporter activity, role in transmembrane transport and membrane localization	2.A.1.1.67	0	Q2MDH1	Glucose/xylose facilitator 1 OS=Candida intermedia GN=gxf1 PE=3 SV=1	68.9524	81.9048	1	Sugar_tr	PF00083.30	1.3e-153	Sugar (and other) transporter	12	51-73 | 104-126 | 133-150 | 160-181 | 193-215 | 225-244 | 315-337 | 352-371 | 378-400 | 422-444 | 457-479 | 483-505
			B9J08_002481	B9J08_002481 CGDID:CAL0000225429 COORDS:Chr7_C_auris_B8441:559120-557459C, translated using codon table 12 (553 amino acids) Uncharacterized ORF; Has domain(s) with predicted transmembrane transporter activity, role in transmembrane transport and membrane localization	2.A.1.1.67	0	Q2MDH1	Glucose/xylose facilitator 1 OS=Candida intermedia GN=gxf1 PE=3 SV=1	76.8535	86.7993	1	Sugar_tr	PF00083.30	2.3e-159	Sugar (and other) transporter	12	48-70 | 99-121 | 128-147 | 154-176 | 188-210 | 220-242 | 306-324 | 344-366 | 373-395 | 417-439 | 452-474 | 478-500
			B9J08_004797	B9J08_004797 CGDID:CAL0000218207 COORDS:Chr5_C_auris_B8441:767096-765456C, translated using codon table 12 (546 amino acids) Uncharacterized ORF; Ortholog(s) have fungal-type vacuole, plasma membrane localization	2.A.1.1.67	0	Q2MDH1	Glucose/xylose facilitator 1 OS=Candida intermedia GN=gxf1 PE=3 SV=1	73.8182	85.6364	1	Sugar_tr	PF00083.30	5.4e-160	Sugar (and other) transporter	12	40-62 | 92-114 | 121-143 | 147-169 | 181-203 | 213-235 | 300-322 | 337-359 | 368-390 | 410-432 | 445-467 | 471-493
			B9J08_000321	B9J08_000321 CGDID:CAL0000224097 COORDS:Chr2_C_auris_B8441:653648-651750C, translated using codon table 12 (632 amino acids) Uncharacterized ORF; Has domain(s) with predicted transmembrane transporter activity, role in transmembrane transport and membrane localization	2.A.1.1.69	5.17041e-79	A1Z264	Sugar/H+ symporter OS=Galdieria sulphuraria GN=SPT1 PE=2 SV=1	50	71.4286	1	Sugar_tr	PF00083.30	3e-87	Sugar (and other) transporter	8	185-204 | 211-233 | 248-270 | 370-392 | 407-429 | 436-458 | 499-521 | 533-555
			B9J08_005025	B9J08_005025 CGDID:CAL0000217769 COORDS:Chr4_C_auris_B8441:281802-283694W, translated using codon table 12 (630 amino acids) Uncharacterized ORF; Has domain(s) with predicted transmembrane transporter activity, role in transmembrane transport and membrane localization	2.A.1.1.69	1.34782e-84	A1Z264	Sugar/H+ symporter OS=Galdieria sulphuraria GN=SPT1 PE=2 SV=1	55.5556	74.0741	1	Sugar_tr	PF00083.30	1.3e-93	Sugar (and other) transporter	10	186-205 | 212-234 | 249-271 | 284-303 | 373-395 | 408-430 | 440-459 | 466-485 | 500-522 | 534-556
			B9J08_000938	B9J08_000938 CGDID:CAL0000221581 COORDS:Chr2_C_auris_B8441:2038275-2039975W, translated using codon table 12 (566 amino acids) Uncharacterized ORF; Ortholog(s) have solute:proton symporter activity, role in glycerol transmembrane transport, transmembrane transport and plasma membrane localization	2.A.1.1.73	0	Q5A8J5	Putative uncharacterized protein STL1 OS=Candida albicans GN=HGT10 PE=4 SV=1	68.5662	80.8824	1	Sugar_tr	PF00083.30	4.6e-121	Sugar (and other) transporter	10	21-43 | 82-104 | 116-138 | 142-164 | 176-194 | 209-228 | 334-356 | 366-388 | 395-417 | 457-479
			B9J08_001526	B9J08_001526 CGDID:CAL0000217947 COORDS:Chr3_C_auris_B8441:1677392-1675800C, translated using codon table 12 (530 amino acids) Uncharacterized ORF; Has domain(s) with predicted transmembrane transporter activity, role in transmembrane transport and membrane localization	2.A.1.1.83	1.50487e-106	Q7SD12	Putative uncharacterized protein OS=Neurospora crassa (strain ATCC 24698 / 74-OR23-1A / CBS 708.71 / DSM 1257 / FGSC 987) GN=NCU08114 PE=3 SV=1	39.5833	63.6364	1	Sugar_tr	PF00083.30	7.5e-89	Sugar (and other) transporter	12	36-55 | 81-103 | 110-132 | 136-158 | 171-189 | 199-221 | 290-312 | 327-349 | 356-378 | 391-413 | 426-448 | 452-474
			B9J08_001528	B9J08_001528 CGDID:CAL0000226675 COORDS:Chr3_C_auris_B8441:1683003-1681420C, translated using codon table 12 (527 amino acids) Uncharacterized ORF; Has domain(s) with predicted transmembrane transporter activity, role in transmembrane transport and membrane localization	2.A.1.1.83	5.99182e-103	Q7SD12	Putative uncharacterized protein OS=Neurospora crassa (strain ATCC 24698 / 74-OR23-1A / CBS 708.71 / DSM 1257 / FGSC 987) GN=NCU08114 PE=3 SV=1	41.8605	60.8696	1	Sugar_tr	PF00083.30	1.4e-88	Sugar (and other) transporter	12	33-52 | 78-100 | 107-129 | 133-155 | 168-186 | 196-218 | 287-309 | 324-346 | 353-375 | 388-410 | 423-445 | 449-471
			B9J08_001984	B9J08_001984 CGDID:CAL0000225457 COORDS:Chr3_C_auris_B8441:91363-89732C, translated using codon table 12 (543 amino acids) Uncharacterized ORF; Has domain(s) with predicted transmembrane transporter activity, role in transmembrane transport and membrane localization	2.A.1.1.83	1.45691e-106	Q7SD12	Putative uncharacterized protein OS=Neurospora crassa (strain ATCC 24698 / 74-OR23-1A / CBS 708.71 / DSM 1257 / FGSC 987) GN=NCU08114 PE=3 SV=1	66.6667	80.9524	1	Sugar_tr	PF00083.30	3.3e-88	Sugar (and other) transporter	11	49-71 | 96-118 | 130-152 | 185-207 | 214-236 | 310-332 | 345-367 | 372-394 | 406-428 | 443-465 | 472-491
			B9J08_000347	B9J08_000347 CGDID:CAL0000216757 COORDS:Chr2_C_auris_B8441:708090-706624C, translated using codon table 12 (488 amino acids) Uncharacterized ORF; Ortholog(s) have fungal-type vacuole membrane localization	2.A.1.1.96	2.22322e-136	P38142	Probable metabolite transport protein YBR241C OS=Saccharomyces cerevisiae (strain ATCC 204508 / S288c) GN=YBR241C PE=1 SV=1	45.3416	63.7681	1	Sugar_tr	PF00083.30	3.6e-95	Sugar (and other) transporter	10	13-30 | 73-95 | 128-150 | 190-212 | 300-322 | 327-349 | 356-376 | 386-408 | 421-440 | 444-466
			B9J08_001527	B9J08_001527 CGDID:CAL0000227855 COORDS:Chr3_C_auris_B8441:1679924-1678341C, translated using codon table 12 (527 amino acids) Uncharacterized ORF; Has domain(s) with predicted transmembrane transporter activity, role in transmembrane transport and membrane localization	2.A.1.1.127	3.41865e-106	G4TIR7	Related to hexose transporter protein OS=Piriformospora indica (strain DSM 11827) GN=PIIN_05137 PE=4 SV=1	46.5116	60	1	Sugar_tr	PF00083.30	2.2e-87	Sugar (and other) transporter	11	33-52 | 78-100 | 107-129 | 133-155 | 168-187 | 197-219 | 326-348 | 353-375 | 387-409 | 424-446 | 453-472
			B9J08_002168	MAL31 CGDID:CAL0000223333 COORDS:Chr3_C_auris_B8441:483807-482068C, translated using codon table 12 (579 amino acids) Uncharacterized ORF; Has domain(s) with predicted transmembrane transporter activity, role in transmembrane transport and membrane localization	2.A.1.1.138	0	Q32SL4	Maltose permease OS=Pichia angusta OX=870730 GN=MAL2 PE=3 SV=1	56.5292	75.0859	1	Sugar_tr	PF00083.30	1.4e-93	Sugar (and other) transporter	8	152-174 | 247-269 | 337-359 | 369-391 | 398-420 | 430-452 | 465-487 | 497-514
			B9J08_004662	B9J08_004662 CGDID:CAL0000219691 COORDS:Chr5_C_auris_B8441:472003-473865W, translated using codon table 12 (620 amino acids) Uncharacterized ORF; Has domain(s) with predicted transmembrane transporter activity and role in transmembrane transport	2.A.1.2.114	4.64573e-131	ADN97076.1	MFS transporter [Penicillium digitatum]	52	73.913	1	MFS_1	PF07690.21	2.3e-37	Major Facilitator Superfamily	10	65-87 | 102-124 | 129-146 | 217-239 | 360-382 | 402-424 | 445-464 | 474-496 | 509-526 | 539-561
			B9J08_002663	B9J08_002663 CGDID:CAL0000224269 COORDS:Chr1_C_auris_B8441:1112464-1110800C, translated using codon table 12 (554 amino acids) Uncharacterized ORF; Has domain(s) with predicted transmembrane transporter activity and role in transmembrane transport	2.A.1.2.115	7.07806e-61	Q6FSQ7	Multidrug transporter QDR2 OS=Candida glabrata (strain ATCC 2001 / CBS 138 / JCM 3761 / NBRC 0622 / NRRL Y-65) OX=284593 GN=QDR2 PE=2 SV=1	41.9355	65.2174	1	MFS_1	PF07690.21	8.9e-40	Major Facilitator Superfamily	10	109-131 | 143-165 | 180-202 | 233-255 | 259-281 | 356-378 | 393-415 | 439-461 | 465-487 | 529-551
			B9J08_005492	B9J08_005492 CGDID:CAL0000224107 COORDS:Chr4_C_auris_B8441:1305911-1307443W, translated using codon table 12 (510 amino acids) Uncharacterized ORF; Ortholog(s) have efflux transmembrane transporter activity, role in ascospore wall assembly, transmembrane transport and plasma membrane localization	2.A.1.2.115	6.05082e-112	Q6FSQ7	Multidrug transporter QDR2 OS=Candida glabrata (strain ATCC 2001 / CBS 138 / JCM 3761 / NBRC 0622 / NRRL Y-65) OX=284593 GN=QDR2 PE=2 SV=1	52.9412	82.3529	1	MFS_1	PF07690.21	5.3e-33	Major Facilitator Superfamily	12	58-80 | 95-117 | 126-148 | 158-177 | 184-206 | 211-233 | 296-318 | 328-350 | 388-407 | 412-434 | 446-468 | 478-500
			B9J08_002795	B9J08_002795 CGDID:CAL0000224407 COORDS:Chr1_C_auris_B8441:1396869-1395040C, translated using codon table 12 (609 amino acids) Uncharacterized ORF; Ortholog(s) have spermidine transmembrane transporter activity, spermine transmembrane transporter activity and role in polyamine transmembrane transport, putrescine transport, spermidine transport, spermine transport	2.A.1.2.123	0	G1UB37	Major facilitator superfamily multidrug transporter FLU1 OS=Candida albicans (strain SC5314 / ATCC MYA-2876) OX=237561 GN=FLU1 PE=2 SV=1	66.0194	81.5534	1	MFS_1	PF07690.21	1.2e-36	Major Facilitator Superfamily	12	166-188 | 198-220 | 232-251 | 257-279 | 291-313 | 323-343 | 403-425 | 435-457 | 478-497 | 507-529 | 536-558 | 573-595
			B9J08_003981	MDR1 CGDID:CAL0000221279 COORDS:Chr1_C_auris_B8441:3877144-3875495C, translated using codon table 12 (549 amino acids) Verified ORF; Putative efflux transporter of the major facilitator superfamily; expression is increased in some fluconazole-resistant isolates	2.A.1.2.128	0	WZC14603.1	Multidrug resistance protein 1 [Candidozyma auris]	100	100	1	MFS_1	PF07690.21	1.7e-31	Major Facilitator Superfamily	12	99-121 | 136-158 | 165-187 | 202-224 | 229-251 | 256-278 | 335-354 | 369-391 | 412-434 | 444-466 | 473-495 | 510-532
			B9J08_003465	B9J08_003465 CGDID:CAL0000227611 COORDS:Chr1_C_auris_B8441:2761714-2763387W, translated using codon table 12 (557 amino acids) Uncharacterized ORF; Has domain(s) with predicted transmembrane transporter activity and role in transmembrane transport	2.A.1.2.33	7.48014e-44	P53389	Protein HOL1 - Saccharomyces cerevisiae (Baker's yeast).	37.5	60	1	MFS_1	PF07690.21	5.2e-27	Major Facilitator Superfamily	10	47-69 | 84-106 | 171-193 | 208-227 | 331-353 | 373-395 | 416-438 | 443-465 | 478-500 | 510-532
			B9J08_004040	B9J08_004040 CGDID:CAL0000224645 COORDS:Chr1_C_auris_B8441:4014088-4015824W, translated using codon table 12 (578 amino acids) Uncharacterized ORF; Ortholog(s) have alcohol transmembrane transporter activity, inorganic cation transmembrane transporter activity, polyamine transmembrane transporter activity	2.A.1.2.33	0	P53389	Protein HOL1 - Saccharomyces cerevisiae (Baker's yeast).	53.7801	71.4286	1	MFS_1	PF07690.21	4.8e-28	Major Facilitator Superfamily	11	63-85 | 100-122 | 129-148 | 189-211 | 218-237 | 347-369 | 396-418 | 438-460 | 467-484 | 499-521 | 534-556
			B9J08_005172	B9J08_005172 CGDID:CAL0000225299 COORDS:Chr4_C_auris_B8441:587213-585486C, translated using codon table 12 (575 amino acids) Uncharacterized ORF; Has domain(s) with predicted transmembrane transporter activity and role in transmembrane transport	2.A.1.2.43	7.84067e-75	P38227	Uncharacterized transporter YBR043C OS=Saccharomyces cerevisiae GN=YBR043C PE=1 SV=1	49.5833	67.5	1	MFS_1	PF07690.21	2.5e-47	Major Facilitator Superfamily	12	79-101 | 116-138 | 150-172 | 176-198 | 205-227 | 237-259 | 354-376 | 396-418 | 442-464 | 474-496 | 509-531 | 536-558
			B9J08_005403	B9J08_005403 CGDID:CAL0000217485 COORDS:Chr4_C_auris_B8441:1110318-1108453C, translated using codon table 12 (621 amino acids) Uncharacterized ORF; Ortholog(s) have efflux transmembrane transporter activity, polyamine transmembrane transporter activity, threonine efflux transmembrane transporter activity	2.A.1.2.43	2.02812e-164	P38227	Uncharacterized transporter YBR043C OS=Saccharomyces cerevisiae GN=YBR043C PE=1 SV=1	41.3273	64.5161	1	MFS_1	PF07690.21	1.9e-46	Major Facilitator Superfamily	12	108-130 | 145-167 | 179-201 | 205-227 | 234-256 | 266-288 | 400-422 | 442-464 | 488-510 | 520-542 | 553-575 | 579-601
			B9J08_001834	B9J08_001834 CGDID:CAL0000219117 COORDS:Chr1_C_auris_B8441:654916-652871C, translated using codon table 12 (681 amino acids) Uncharacterized ORF; Ortholog(s) have spermidine transmembrane transporter activity, spermine transmembrane transporter activity, role in spermidine transport, spermine transport and fungal-type vacuole membrane, plasma membrane localization	2.A.1.2.64	1.6111e-163	Q12256	Polyamine transporter 4 OS=Saccharomyces cerevisiae (strain ATCC 204508 / S288c) GN=TPO4 PE=1 SV=1	70	80	1	MFS_1	PF07690.21	8.4e-26	Major Facilitator Superfamily	10	210-232 | 236-258 | 265-287 | 300-322 | 394-416 | 436-458 | 490-509 | 524-546 | 559-576 | 586-608
			B9J08_004775	TPO3 CGDID:CAL0000219221 COORDS:Chr5_C_auris_B8441:705063-706823W, translated using codon table 12 (586 amino acids) Uncharacterized ORF; Putative polyamine transporter of the MFS-MDR family; expression increases ~12-fold in strains with evolved resistance to fluconazole and voriconazole	2.A.1.2.67	0	P53283	Polyamine transporter 2 OS=Saccharomyces cerevisiae (strain ATCC 204508 / S288c) GN=TPO2 PE=1 SV=1	60.1045	77.7778	1	MFS_1	PF07690.21	2.8e-34	Major Facilitator Superfamily	12	150-172 | 182-204 | 213-230 | 235-257 | 270-292 | 307-329 | 376-398 | 413-432 | 453-475 | 479-501 | 514-536 | 546-568
			B9J08_001213	B9J08_001213 CGDID:CAL0000223457 COORDS:Chr3_C_auris_B8441:956889-955204C, translated using codon table 12 (561 amino acids) Uncharacterized ORF; Has domain(s) with predicted transmembrane transporter activity and role in transmembrane transport	2.A.1.2.78	2.2988e-147	B6HIC2	Pc21g01300 protein OS=Penicillium chrysogenum (strain ATCC 28089 / DSM 1075 / Wisconsin 54-1255) GN=Pc21g01300 PE=4 SV=1	54.0541	70.6	1	MFS_1	PF07690.21	4.1e-42	Major Facilitator Superfamily	12	113-135 | 150-172 | 181-203 | 207-229 | 242-261 | 271-293 | 346-368 | 383-405 | 426-448 | 453-475 | 496-515 | 520-542
			B9J08_004113	B9J08_004113 CGDID:CAL0000219557 COORDS:Chr6_C_auris_B8441:54116-55849W, translated using codon table 12 (577 amino acids) Uncharacterized ORF; Has domain(s) with predicted transmembrane transporter activity and role in transmembrane transport	2.A.1.2.78	1.02204e-43	B6HIC2	Pc21g01300 protein OS=Penicillium chrysogenum (strain ATCC 28089 / DSM 1075 / Wisconsin 54-1255) GN=Pc21g01300 PE=4 SV=1	50	64.2857	1	MFS_1	PF07690.21	5.6e-29	Major Facilitator Superfamily	8	234-256 | 266-285 | 341-363 | 378-400 | 420-439 | 449-468 | 481-503 | 518-540
			B9J08_000368	MDR2 CGDID:CAL0000224591 COORDS:Chr2_C_auris_B8441:747598-749541W, translated using codon table 12 (647 amino acids) Uncharacterized ORF; Putative efflux transporter of the major facilitator superfamily; expression level does not appear correlated to fluconazole resistance	2.A.1.2.86	5.80339e-96	B6HN82	Pc21g09220 protein OS=Penicillium chrysogenum (strain ATCC 28089 / DSM 1075 / Wisconsin 54-1255) GN=Pc21g09220 PE=4 SV=1	47.8261	60.9756	1	MFS_1	PF07690.21	4.7e-43	Major Facilitator Superfamily	12	165-187 | 200-222 | 232-254 | 261-283 | 293-315 | 322-344 | 402-424 | 437-459 | 479-501 | 508-526 | 541-563 | 570-592
			B9J08_000796	B9J08_000796 CGDID:CAL0000217441 COORDS:Chr2_C_auris_B8441:1722993-1721302C, translated using codon table 12 (563 amino acids) Uncharacterized ORF; Ortholog(s) have fungal-type vacuole membrane localization	2.A.1.2.96	9.09465e-31	Q3EAQ5	Probable peptide/nitrate transporter At3g43790 OS=Arabidopsis thaliana GN=ZIFL2 PE=2 SV=2	65.3846	65.3846	1	MFS_1	PF07690.21	2.4e-26	Major Facilitator Superfamily	12	19-41 | 56-78 | 87-109 | 114-136 | 143-165 | 194-216 | 346-368 | 393-415 | 422-444 | 459-481 | 494-516 | 526-548
			B9J08_002065	B9J08_002065 CGDID:CAL0000219705 COORDS:Chr3_C_auris_B8441:259151-257403C, translated using codon table 12 (582 amino acids) Uncharacterized ORF; Has domain(s) with predicted transmembrane transporter activity and role in transmembrane transport	2.A.1.3.27	7.0833e-68	E7M1Y1	Vba5p OS=Saccharomyces cerevisiae (strain VIN 13) GN=VIN13_5163 PE=4 SV=1	45.679	75.8621	1	MFS_1	PF07690.21	5.3e-41	Major Facilitator Superfamily	14	43-65 | 80-102 | 109-131 | 136-158 | 165-187 | 192-214 | 234-253 | 263-285 | 310-332 | 342-359 | 366-388 | 393-415 | 428-450 | 511-528
			B9J08_002249	B9J08_002249 CGDID:CAL0000220829 COORDS:Chr7_C_auris_B8441:31708-33468W, translated using codon table 12 (586 amino acids) Uncharacterized ORF; Has domain(s) with predicted transmembrane transporter activity, role in transmembrane transport and membrane localization	2.A.1.3.27	3.15488e-86	E7M1Y1	Vba5p OS=Saccharomyces cerevisiae (strain VIN 13) GN=VIN13_5163 PE=4 SV=1	42.8571	65.7143	1	MFS_1	PF07690.21	6e-42	Major Facilitator Superfamily	12	34-56 | 78-97 | 107-126 | 133-155 | 165-187 | 192-214 | 229-251 | 263-285 | 305-327 | 339-361 | 366-388 | 511-533
			B9J08_001319	B9J08_001319 CGDID:CAL0000218683 COORDS:Chr3_C_auris_B8441:1202202-1203716W, translated using codon table 12 (504 amino acids) Uncharacterized ORF; Has domain(s) with predicted transmembrane transporter activity and role in transmembrane transport	2.A.1.3.52	2.63149e-120	Q08902	Drug resistance protein YOR378W OS=Saccharomyces cerevisiae (strain ATCC 204508 / S288c) GN=YOR378W PE=1 SV=1	45.6842	63.3684	1	MFS_1	PF07690.21	5.9e-32	Major Facilitator Superfamily	12	63-80 | 92-114 | 124-146 | 153-175 | 180-202 | 222-241 | 251-273 | 285-307 | 327-349 | 354-376 | 415-437 | 457-479
			B9J08_001936	B9J08_001936 CGDID:CAL0000222321 COORDS:Chr1_C_auris_B8441:862910-864454W, translated using codon table 12 (514 amino acids) Uncharacterized ORF; Ortholog(s) have ammonium transmembrane transporter activity, role in ammonium transmembrane transport and plasma membrane localization	2.A.1.3.52	3.59199e-152	Q08902	Drug resistance protein YOR378W OS=Saccharomyces cerevisiae (strain ATCC 204508 / S288c) GN=YOR378W PE=1 SV=1	47.0238	65.4762	1	MFS_1	PF07690.21	9e-24	Major Facilitator Superfamily	13	70-92 | 99-121 | 136-155 | 162-184 | 189-211 | 223-242 | 257-279 | 292-311 | 326-348 | 355-374 | 389-411 | 418-440 | 463-485
			B9J08_005168	B9J08_005168 CGDID:CAL0000228067 COORDS:Chr4_C_auris_B8441:580324-578549C, translated using codon table 12 (591 amino acids) Uncharacterized ORF; Has domain(s) with predicted transmembrane transporter activity and role in transmembrane transport	2.A.1.3.73	7.42489e-50	A4ZGP3	Major facilitator superfamily transporter OS=Zymoseptoria tritici GN=Mfs1 PE=4 SV=1	42.8571	61.3636	1	MFS_1	PF07690.21	2.3e-41	Major Facilitator Superfamily	14	49-71 | 86-108 | 115-137 | 141-163 | 176-195 | 205-224 | 244-266 | 276-294 | 315-337 | 352-374 | 376-398 | 408-430 | 451-470 | 522-540
			B9J08_000746	B9J08_000746 CGDID:CAL0000222083 COORDS:Chr2_C_auris_B8441:1603334-1604803W, translated using codon table 12 (489 amino acids) Uncharacterized ORF; Has domain(s) with predicted transmembrane transporter activity and role in transmembrane transport	2.A.1.7.13	1.43589e-56	Q08280	Bypass of stop codon protein 6 OS=Saccharomyces cerevisiae (strain ATCC 204508 / S288c) GN=BSC6 PE=1 SV=1	41.1765	63.0435	1	MFS_1	PF07690.21	1.9e-29	Major Facilitator Superfamily	12	65-87 | 102-121 | 126-145 | 150-172 | 185-204 | 217-239 | 295-317 | 337-359 | 366-388 | 392-414 | 426-448 | 458-477
			B9J08_001464	B9J08_001464 CGDID:CAL0000222557 COORDS:Chr3_C_auris_B8441:1525594-1527255W, translated using codon table 12 (553 amino acids) Uncharacterized ORF; Ortholog(s) have inorganic phosphate transmembrane transporter activity, manganese ion transmembrane transporter activity, selenite:proton symporter activity	2.A.1.9.1	0	P25297	Inorganic phosphate transporter PHO84 - Saccharomyces cerevisiae (Baker's yeast).	65.7194	76.5542	1	Sugar_tr	PF00083.30	1.3e-40	Sugar (and other) transporter	7	126-145 | 155-177 | 242-261 | 324-346 | 358-380 | 390-409 | 488-510
			B9J08_000503	B9J08_000503 CGDID:CAL0000225779 COORDS:Chr2_C_auris_B8441:1078371-1076881C, translated using codon table 12 (496 amino acids) Uncharacterized ORF; Ortholog(s) have glycerol-3-phosphate transmembrane transporter activity, glycerophosphodiester transmembrane transporter activity	2.A.1.9.7	0	P25346	Probable metabolite transport protein GIT1 OS=Saccharomyces cerevisiae (strain ATCC 204508 / S288c) GN=GIT1 PE=1 SV=1	56.3674	73.0769	1	Sugar_tr	PF00083.30	2.1e-52	Sugar (and other) transporter	10	76-94 | 104-126 | 169-191 | 201-223 | 256-278 | 293-315 | 322-339 | 349-368 | 381-403 | 418-437
			B9J08_002886	B9J08_002886 CGDID:CAL0000227467 COORDS:Chr1_C_auris_B8441:1590178-1591809W, translated using codon table 12 (543 amino acids) Uncharacterized ORF; Ortholog(s) have role in intracellular phosphate ion homeostasis	2.A.1.9.7	1.13077e-72	P25346	Probable metabolite transport protein GIT1 OS=Saccharomyces cerevisiae (strain ATCC 204508 / S288c) GN=GIT1 PE=1 SV=1	43.75	65.5172	2	Sugar_tr | MFS_1	PF00083.30 | PF07690.21	7.6e-19 | 2.2e-11	Sugar (and other) transporter | Major Facilitator Superfamily	11	99-121 | 128-150 | 165-187 | 199-221 | 231-250 | 271-293 | 321-343 | 350-372 | 377-396 | 416-438 | 453-475
			B9J08_003202	B9J08_003202 CGDID:CAL0000219069 COORDS:Chr1_C_auris_B8441:2178536-2176917C, translated using codon table 12 (539 amino acids) Uncharacterized ORF; Has domain(s) with predicted transmembrane transporter activity, role in transmembrane transport and membrane localization	2.A.1.9.7	6.0635e-50	P25346	Probable metabolite transport protein GIT1 OS=Saccharomyces cerevisiae (strain ATCC 204508 / S288c) GN=GIT1 PE=1 SV=1	46.1538	64.2857	2	Sugar_tr | Sugar_tr	PF00083.30 | PF00083.30	4.5e-20 | 1.2e-13	Sugar (and other) transporter | Sugar (and other) transporter	11	98-120 | 127-149 | 164-186 | 198-220 | 230-249 | 270-292 | 320-342 | 349-369 | 379-401 | 414-436 | 451-470
			B9J08_004204	B9J08_004204 CGDID:CAL0000221997 COORDS:Chr6_C_auris_B8441:288440-286833C, translated using codon table 12 (535 amino acids) Uncharacterized ORF; Has domain(s) with predicted transmembrane transporter activity, role in transmembrane transport and membrane localization	2.A.1.12.3	0	AOW29153.1	Jen2p [Candida albicans SC5314]	55.0669	69.7897	1	Sugar_tr	PF00083.30	8.5e-39	Sugar (and other) transporter	10	73-95 | 110-132 | 139-161 | 165-187 | 194-216 | 231-249 | 290-309 | 329-351 | 358-377 | 458-477
			B9J08_002585	B9J08_002585 CGDID:CAL0000219827 COORDS:Chr1_C_auris_B8441:946360-944921C, translated using codon table 12 (479 amino acids) Uncharacterized ORF; Has domain(s) with predicted transmembrane transporter activity and role in transmembrane transport	2.A.1.13.18	4.44645e-110	P36032	Probable transporter MCH2 OS=Saccharomyces cerevisiae (strain ATCC 204508 / S288c) GN=MCH2 PE=1 SV=2	45.4545	61.9048	1	MFS_1	PF07690.21	4.5e-18	Major Facilitator Superfamily	12	60-82 | 102-124 | 131-150 | 160-182 | 189-208 | 218-240 | 261-283 | 293-315 | 322-344 | 349-371 | 384-406 | 416-438
			B9J08_004898	B9J08_004898 CGDID:CAL0000226111 COORDS:Chr4_C_auris_B8441:11718-9961C, translated using codon table 12 (585 amino acids) Uncharacterized ORF; Ortholog(s) have mitochondrion localization	2.A.1.13.18	4.85347e-51	P36032	Probable transporter MCH2 OS=Saccharomyces cerevisiae (strain ATCC 204508 / S288c) GN=MCH2 PE=1 SV=2	39.5833	60.8696	1	MFS_1	PF07690.21	3.6e-20	Major Facilitator Superfamily	11	127-149 | 164-186 | 193-212 | 222-244 | 251-270 | 285-302 | 340-362 | 404-421 | 426-448 | 468-490 | 503-525
			B9J08_000607	B9J08_000607 CGDID:CAL0000223807 COORDS:Chr2_C_auris_B8441:1299923-1301437W, translated using codon table 12 (504 amino acids) Uncharacterized ORF; Ortholog(s) have fungal-type vacuole membrane localization	2.A.1.13.19	5.5869e-98	Q08268	Probable transporter MCH4 OS=Saccharomyces cerevisiae (strain ATCC 204508 / S288c) GN=MCH4 PE=1 SV=1	39.3939	60.7143	1	MFS_1	PF07690.21	1.9e-27	Major Facilitator Superfamily	12	93-115 | 130-152 | 164-186 | 190-212 | 219-241 | 246-268 | 316-338 | 348-367 | 374-396 | 406-428 | 440-462 | 472-491
			B9J08_002297	B9J08_002297 CGDID:CAL0000220629 COORDS:Chr7_C_auris_B8441:146413-147978W, translated using codon table 12 (521 amino acids) Uncharacterized ORF; Has domain(s) with predicted transmembrane transporter activity and role in transmembrane transport	2.A.1.14.11	1.23949e-54	P53322	High-affinity nicotinic acid transporter (Nicotinic acid permease) - Saccharomyces cerevisiae (Baker's yeast).	40	63.3333	1	MFS_1	PF07690.21	2.9e-38	Major Facilitator Superfamily	11	60-79 | 92-111 | 126-145 | 152-174 | 184-206 | 219-241 | 312-334 | 341-360 | 370-392 | 399-418 | 460-482
			B9J08_004893	B9J08_004893 CGDID:CAL0000218871 COORDS:Chr5_C_auris_B8441:989378-987855C, translated using codon table 12 (507 amino acids) Uncharacterized ORF; Has domain(s) with predicted transmembrane transporter activity and role in transmembrane transport	2.A.1.14.11	4.15913e-46	P53322	High-affinity nicotinic acid transporter (Nicotinic acid permease) - Saccharomyces cerevisiae (Baker's yeast).	45.1613	67.7419	1	MFS_1	PF07690.21	4.3e-37	Major Facilitator Superfamily	12	56-73 | 97-119 | 126-148 | 152-174 | 187-209 | 224-243 | 295-317 | 327-349 | 358-380 | 385-407 | 419-438 | 448-470
			B9J08_005345	B9J08_005345 CGDID:CAL0000218553 COORDS:Chr4_C_auris_B8441:973298-974854W, translated using codon table 12 (518 amino acids) Uncharacterized ORF; Ortholog(s) have carboxylic acid transmembrane transporter activity and role in carboxylic acid transport, quinolinic acid transmembrane transport	2.A.1.14.11	8.94575e-64	P53322	High-affinity nicotinic acid transporter (Nicotinic acid permease) - Saccharomyces cerevisiae (Baker's yeast).	48.4848	71.4286	1	MFS_1	PF07690.21	5e-39	Major Facilitator Superfamily	11	92-114 | 121-143 | 147-169 | 182-204 | 214-236 | 306-325 | 335-352 | 365-387 | 397-419 | 426-448 | 463-482
			B9J08_005570	B9J08_005570 CGDID:CAL0000226153 COORDS:Chr4_C_auris_B8441:1416374-1414893C, translated using codon table 12 (493 amino acids) Uncharacterized ORF; Has domain(s) with predicted transmembrane transporter activity and role in transmembrane transport	2.A.1.14.11	1.1626e-66	P53322	High-affinity nicotinic acid transporter (Nicotinic acid permease) - Saccharomyces cerevisiae (Baker's yeast).	51.8519	66.6667	1	MFS_1	PF07690.21	2.5e-43	Major Facilitator Superfamily	12	33-50 | 74-96 | 103-125 | 129-151 | 164-186 | 196-218 | 273-295 | 310-332 | 341-363 | 367-389 | 402-421 | 431-453
			B9J08_005571	B9J08_005571 CGDID:CAL0000221363 COORDS:Chr4_C_auris_B8441:1419127-1417643C, translated using codon table 12 (494 amino acids) Uncharacterized ORF; Has domain(s) with predicted transmembrane transporter activity and role in transmembrane transport	2.A.1.14.11	2.05158e-69	P53322	High-affinity nicotinic acid transporter (Nicotinic acid permease) - Saccharomyces cerevisiae (Baker's yeast).	38.8889	63.3333	1	MFS_1	PF07690.21	2.6e-38	Major Facilitator Superfamily	12	34-51 | 75-97 | 104-123 | 133-152 | 165-187 | 197-219 | 279-301 | 311-333 | 342-364 | 368-390 | 403-422 | 432-454
			B9J08_002578	B9J08_002578 CGDID:CAL0000222905 COORDS:Chr7_C_auris_B8441:759225-760613W, translated using codon table 12 (462 amino acids) Uncharacterized ORF; Ortholog(s) have pantothenate transmembrane transporter activity, role in endocytosis, pantothenate import across plasma membrane, pantothenate transmembrane transport and plasma membrane localization	2.A.1.14.18	5.17943e-164	P25621	Pantothenate transporter FEN2 - Saccharomyces cerevisiae (Baker's yeast).	55.5556	70.3786	1	MFS_1	PF07690.21	2.7e-35	Major Facilitator Superfamily	12	21-43 | 67-89 | 96-118 | 122-144 | 156-178 | 188-210 | 252-269 | 296-318 | 325-347 | 351-373 | 386-405 | 420-437
			B9J08_004448	B9J08_004448 CGDID:CAL0000226803 COORDS:Chr6_C_auris_B8441:842580-841105C, translated using codon table 12 (491 amino acids) Uncharacterized ORF; Ortholog(s) have biotin transmembrane transporter activity, dethiobiotin transmembrane transporter activity, solute:proton symporter activity and role in biotin import across plasma membrane, dethiobiotin import across plasma membrane	2.A.1.14.19	1.00022e-112	O13880	Vitamin H transporter 1 - Schizosaccharomyces pombe (Fission yeast).	44.2266	63.1808	1	MFS_1	PF07690.21	3.1e-32	Major Facilitator Superfamily	12	48-70 | 90-112 | 119-141 | 145-167 | 179-201 | 211-233 | 301-323 | 338-356 | 363-385 | 395-414 | 427-449 | 459-481
			B9J08_004830	B9J08_004830 CGDID:CAL0000225523 COORDS:Chr5_C_auris_B8441:838587-837124C, translated using codon table 12 (487 amino acids) Uncharacterized ORF; Ortholog(s) have endoplasmic reticulum localization	2.A.1.14.36	5.27596e-157	Q07904	Thiamine pathway transporter THI73 OS=Saccharomyces cerevisiae (strain ATCC 204508 / S288c) GN=THI73 PE=1 SV=1	51.1879	67.1706	1	MFS_1	PF07690.21	3e-30	Major Facilitator Superfamily	12	37-59 | 74-96 | 101-118 | 128-150 | 163-185 | 195-217 | 266-288 | 303-325 | 332-351 | 356-378 | 390-412 | 422-444
			B9J08_001070	SEO1 CGDID:CAL0000219219 COORDS:Chr3_C_auris_B8441:660356-662086W, translated using codon table 12 (576 amino acids) Verified ORF; Putative dipeptide transmembrane transporter, likely transports gamma-Glu-met across the plasma membrane; functionally complements an <i>S. cerevisiae</i> null mutant	2.A.1.14.37	0	P39709	Probable transporter SEO1 OS=Saccharomyces cerevisiae (strain ATCC 204508 / S288c) GN=SEO1 PE=1 SV=1	57.4338	76.5784	1	MFS_1	PF07690.21	2.5e-13	Major Facilitator Superfamily	10	153-175 | 204-226 | 238-260 | 270-292 | 344-361 | 381-403 | 415-437 | 441-463 | 476-498 | 508-530
			B9J08_000033	B9J08_000033 CGDID:CAL0000217473 COORDS:Chr2_C_auris_B8441:81939-83501W, translated using codon table 12 (520 amino acids) Uncharacterized ORF; Has domain(s) with predicted transmembrane transporter activity and role in transmembrane transport	2.A.1.14.4	1.38731e-160	P15365	Allantoate permease - Saccharomyces cerevisiae (Baker's yeast).	48.5822	67.6749	1	MFS_1	PF07690.21	7.7e-39	Major Facilitator Superfamily	12	70-87 | 111-133 | 138-160 | 164-186 | 199-221 | 236-255 | 305-327 | 342-361 | 368-387 | 397-419 | 426-448 | 458-480
			B9J08_002685	B9J08_002685 CGDID:CAL0000224231 COORDS:Chr1_C_auris_B8441:1183110-1184654W, translated using codon table 12 (514 amino acids) Uncharacterized ORF; Has domain(s) with predicted transmembrane transporter activity and role in transmembrane transport	2.A.1.14.4	1.45048e-68	P15365	Allantoate permease - Saccharomyces cerevisiae (Baker's yeast).	43.3333	64.2857	1	MFS_1	PF07690.21	5.3e-28	Major Facilitator Superfamily	11	103-125 | 132-151 | 161-183 | 195-214 | 224-246 | 293-315 | 330-352 | 357-379 | 389-411 | 418-440 | 450-472
			B9J08_004099	B9J08_004099 CGDID:CAL0000226331 COORDS:Chr1_C_auris_B8441:4140999-4142567W, translated using codon table 12 (522 amino acids) Uncharacterized ORF; Has domain(s) with predicted transmembrane transporter activity and role in transmembrane transport	2.A.1.14.4	7.96431e-143	P15365	Allantoate permease - Saccharomyces cerevisiae (Baker's yeast).	45.8801	65.3558	1	MFS_1	PF07690.21	9.3e-40	Major Facilitator Superfamily	12	72-89 | 113-135 | 142-161 | 166-188 | 201-223 | 238-257 | 307-329 | 344-363 | 370-389 | 399-421 | 428-450 | 460-482
			B9J08_004472	B9J08_004472 CGDID:CAL0000225371 COORDS:Chr5_C_auris_B8441:15941-16819W, translated using codon table 12 (292 amino acids) Uncharacterized ORF; Has domain(s) with predicted transmembrane transporter activity and role in transmembrane transport	2.A.1.14.4	3.4059e-78	P15365	Allantoate permease - Saccharomyces cerevisiae (Baker's yeast).	45.2555	66.4234	1	MFS_1	PF07690.21	6.2e-25	Major Facilitator Superfamily	5	72-89 | 113-135 | 147-169 | 201-223 | 235-257
			B9J08_002583	B9J08_002583 CGDID:CAL0000225755 COORDS:Chr7_C_auris_B8441:772242-773984W, translated using codon table 12 (580 amino acids) Uncharacterized ORF; Has domain(s) with predicted transmembrane transporter activity and role in transmembrane transport	2.A.1.14.43	5.17372e-159	M9MY71	FACL203Cp OS=Ashbya gossypii (strain FDAG1) GN=FAGOS_FACL203C PE=4 SV=1	45.2055	66.9276	1	MFS_1	PF07690.21	3.6e-18	Major Facilitator Superfamily	9	211-233 | 246-268 | 278-300 | 360-382 | 397-417 | 424-443 | 453-475 | 488-507 | 522-541
			B9J08_00422	B9J08_00422 CGDID:CAL0000253491 COORDS:Chr1_C_auris_B8441:897756-899456W, translated using codon table 12 (566 amino acids) Uncharacterized ORF	2.A.1.14.43	5.23778e-170	M9MY71	FACL203Cp OS=Ashbya gossypii (strain FDAG1) GN=FAGOS_FACL203C PE=4 SV=1	45.776	66.9941	1	MFS_1	PF07690.21	1.3e-20	Major Facilitator Superfamily	8	195-217 | 232-254 | 267-289 | 347-369 | 381-403 | 413-432 | 439-461 | 506-528
			B9J08_004533	B9J08_004533 CGDID:CAL0000221561 COORDS:Chr5_C_auris_B8441:151894-150236C, translated using codon table 12 (552 amino acids) Uncharacterized ORF; Ortholog(s) have sulfate transmembrane transporter activity, sulfur compound transmembrane transporter activity and role in sulfate transport, sulfite transport, sulfur compound transport	2.A.1.14.43	6.61413e-176	M9MY71	FACL203Cp OS=Ashbya gossypii (strain FDAG1) GN=FAGOS_FACL203C PE=4 SV=1	47.7495	67.5147	1	MFS_1	PF07690.21	1.8e-20	Major Facilitator Superfamily	9	183-205 | 218-240 | 250-272 | 332-354 | 367-389 | 396-415 | 425-447 | 460-479 | 492-514
			B9J08_004243	B9J08_004243 CGDID:CAL0000220811 COORDS:Chr6_C_auris_B8441:372793-374322W, translated using codon table 12 (509 amino acids) Uncharacterized ORF; Has domain(s) with predicted transmembrane transporter activity and role in transmembrane transport	2.A.1.14.50	1.29319e-42	WP_081255865.1	MFS transporter [Pandoraea pnomenusa]	45.1613	67.7419	1	MFS_1	PF07690.21	9.1e-36	Major Facilitator Superfamily	12	58-75 | 99-121 | 128-150 | 154-176 | 189-211 | 226-245 | 297-319 | 329-351 | 360-382 | 387-409 | 421-440 | 450-472
			B9J08_001499	B9J08_001499 CGDID:CAL0000224257 COORDS:Chr3_C_auris_B8441:1611671-1609629C, translated using codon table 12 (680 amino acids) Uncharacterized ORF; Has domain(s) with predicted transmembrane transporter activity and role in transmembrane transport	2.A.1.16.1	1.44808e-153	P39980	Hypothetical 70.6 kDa protein in HXT8-CAN1 intergenic region - Saccharomyces cerevisiae (Baker's yeast).	48.3871	70.9677	1	MFS_1	PF07690.21	2.2e-15	Major Facilitator Superfamily	12	74-96 | 111-133 | 200-222 | 232-254 | 312-334 | 349-366 | 386-408 | 423-445 | 452-471 | 486-505 | 517-539 | 597-619
			B9J08_001542	B9J08_001542 CGDID:CAL0000226431 COORDS:Chr1_C_auris_B8441:34195-32165C, translated using codon table 12 (676 amino acids) Uncharacterized ORF; Has domain(s) with predicted transmembrane transporter activity and role in transmembrane transport	2.A.1.16.1	7.15519e-102	P39980	Hypothetical 70.6 kDa protein in HXT8-CAN1 intergenic region - Saccharomyces cerevisiae (Baker's yeast).	51.1628	72.093	1	MFS_1	PF07690.21	7.6e-10	Major Facilitator Superfamily	12	70-92 | 132-154 | 161-183 | 228-250 | 317-339 | 349-366 | 386-408 | 423-445 | 452-471 | 486-505 | 517-539 | 601-619
			B9J08_002110	B9J08_002110 CGDID:CAL0000219489 COORDS:Chr3_C_auris_B8441:358526-360562W, translated using codon table 12 (678 amino acids) Uncharacterized ORF; Ortholog(s) have siderophore-iron transmembrane transporter activity, role in siderophore transport, siderophore-dependent iron import into cell and cytoplasmic vesicle, endosome, plasma membrane localization	2.A.1.16.1	1.76331e-179	P39980	Hypothetical 70.6 kDa protein in HXT8-CAN1 intergenic region - Saccharomyces cerevisiae (Baker's yeast).	51.5152	65.8375	1	MFS_1	PF07690.21	2.4e-09	Major Facilitator Superfamily	13	61-83 | 130-149 | 159-181 | 186-208 | 223-245 | 312-334 | 349-366 | 386-403 | 425-447 | 452-474 | 487-509 | 522-544 | 597-619
			B9J08_001521	B9J08_001521 CGDID:CAL0000219745 COORDS:Chr3_C_auris_B8441:1663127-1665190W, translated using codon table 12 (687 amino acids) Uncharacterized ORF; Has domain(s) with predicted transmembrane transporter activity and role in transmembrane transport	2.A.1.16.3	1.5222e-111	P38724	Hypothetical 71.6 kDa protein in CBP2 5'region - Saccharomyces cerevisiae (Baker's yeast).	43.5897	64.2857	1	MFS_1	PF07690.21	1.1e-08	Major Facilitator Superfamily	14	65-87 | 107-127 | 134-153 | 163-185 | 198-220 | 230-252 | 319-341 | 346-368 | 388-410 | 425-447 | 454-473 | 488-506 | 519-541 | 603-621
			B9J08_004097	B9J08_004097 CGDID:CAL0000223211 COORDS:Chr1_C_auris_B8441:4129404-4127392C, translated using codon table 12 (670 amino acids) Uncharacterized ORF; Has domain(s) with predicted transmembrane transporter activity and role in transmembrane transport	2.A.1.16.3	1.64493e-122	P38724	Hypothetical 71.6 kDa protein in CBP2 5'region - Saccharomyces cerevisiae (Baker's yeast).	44.7368	86.9565	1	MFS_1	PF07690.21	1.1e-11	Major Facilitator Superfamily	14	64-83 | 103-122 | 129-151 | 155-177 | 190-209 | 224-246 | 315-337 | 347-364 | 384-406 | 421-443 | 450-469 | 484-506 | 519-541 | 595-617
			B9J08_001487	B9J08_001487 CGDID:CAL0000220077 COORDS:Chr3_C_auris_B8441:1582983-1580962C, translated using codon table 12 (673 amino acids) Uncharacterized ORF; Has domain(s) with predicted transmembrane transporter activity and role in transmembrane transport	2.A.1.16.4	8.50517e-114	P38731	Hypothetical 70.9 kDa protein in CBP2 5'region - Saccharomyces cerevisiae (Baker's yeast).	42.8571	62.1622	1	MFS_1	PF07690.21	1.7e-09	Major Facilitator Superfamily	12	71-93 | 103-125 | 132-154 | 226-248 | 308-330 | 345-362 | 382-404 | 424-441 | 448-467 | 482-501 | 513-532 | 596-615
			B9J08_001519	B9J08_001519 CGDID:CAL0000217687 COORDS:Chr3_C_auris_B8441:1658411-1656384C, translated using codon table 12 (675 amino acids) Uncharacterized ORF; Has domain(s) with predicted transmembrane transporter activity and role in transmembrane transport	2.A.1.16.4	7.22941e-130	P38731	Hypothetical 70.9 kDa protein in CBP2 5'region - Saccharomyces cerevisiae (Baker's yeast).	48.3871	70.9677	1	MFS_1	PF07690.21	2.1e-10	Major Facilitator Superfamily	12	73-95 | 133-155 | 195-217 | 227-249 | 316-338 | 343-365 | 385-407 | 422-444 | 451-470 | 485-504 | 516-538 | 600-618
			B9J08_001547	B9J08_001547 CGDID:CAL0000225103 COORDS:Chr1_C_auris_B8441:44243-42645C, translated using codon table 12 (532 amino acids) Uncharacterized ORF; Protein of unknown function	2.A.1.16.4	2.84299e-100	P38731	Hypothetical 70.9 kDa protein in CBP2 5'region - Saccharomyces cerevisiae (Baker's yeast).	50	64.1026						11	20-38 | 50-67 | 87-109 | 176-198 | 208-226 | 246-263 | 283-305 | 312-331 | 346-368 | 381-403 | 461-479
			B9J08_001948	B9J08_001948 CGDID:CAL0000220105 COORDS:Chr3_C_auris_B8441:17323-15341C, translated using codon table 12 (660 amino acids) Uncharacterized ORF; Protein of unknown function	2.A.1.16.4	8.1207e-174	P38731	Hypothetical 70.9 kDa protein in CBP2 5'region - Saccharomyces cerevisiae (Baker's yeast).	46.1538	65.3846						13	52-71 | 118-137 | 147-169 | 176-198 | 213-235 | 298-320 | 330-352 | 373-395 | 410-432 | 439-458 | 473-495 | 508-530 | 587-605
			B9J08_002465	B9J08_002465 CGDID:CAL0000218415 COORDS:Chr7_C_auris_B8441:520459-518438C, translated using codon table 12 (673 amino acids) Uncharacterized ORF; Has domain(s) with predicted transmembrane transporter activity and role in transmembrane transport	2.A.1.16.4	5.78559e-106	P38731	Hypothetical 70.9 kDa protein in CBP2 5'region - Saccharomyces cerevisiae (Baker's yeast).	52.1739	78.2609	1	MFS_1	PF07690.21	2.1e-10	Major Facilitator Superfamily	13	66-88 | 101-123 | 127-146 | 188-206 | 221-243 | 313-335 | 345-362 | 382-404 | 424-441 | 448-467 | 482-504 | 517-539 | 593-615
			B9J08_003921	B9J08_003921 CGDID:CAL0000225253 COORDS:Chr1_C_auris_B8441:3746660-3748678W, translated using codon table 12 (672 amino acids) Uncharacterized ORF; Has domain(s) with predicted transmembrane transporter activity and role in transmembrane transport	2.A.1.16.4	3.59882e-116	P38731	Hypothetical 70.9 kDa protein in CBP2 5'region - Saccharomyces cerevisiae (Baker's yeast).	48.7805	68.2927	1	TRI12	PF06609.19	3.8e-07	Fungal trichothecene efflux pump (TRI12)	12	70-92 | 102-124 | 131-153 | 225-247 | 305-327 | 342-361 | 381-403 | 418-440 | 447-466 | 481-503 | 516-538 | 592-614
			B9J08_000002	B9J08_000002 CGDID:CAL0000225777 COORDS:Chr2_C_auris_B8441:7068-8996W, translated using codon table 12 (642 amino acids) Uncharacterized ORF; Ortholog(s) have heme binding, heme transmembrane transporter activity, role in heme import across plasma membrane and membrane, plasma membrane localization	2.A.1.16.9	2.26958e-160	Q92341	Siderophore iron transporter 3 OS=Schizosaccharomyces pombe (strain 972 / ATCC 24843) OX=284812 GN=str3 PE=1 SV=1	44.9301	69.2308	1	MFS_1	PF07690.21	8.9e-12	Major Facilitator Superfamily	13	80-102 | 117-139 | 144-166 | 170-192 | 205-227 | 237-259 | 289-311 | 331-353 | 366-388 | 403-425 | 430-452 | 462-484 | 497-519
			B9J08_002581	B9J08_002581 CGDID:CAL0000217029 COORDS:Chr7_C_auris_B8441:765233-763314C, translated using codon table 12 (639 amino acids) Uncharacterized ORF; Has domain(s) with predicted transmembrane transporter activity and role in transmembrane transport	2.A.1.16.9	2.25799e-137	Q92341	Siderophore iron transporter 3 OS=Schizosaccharomyces pombe (strain 972 / ATCC 24843) OX=284812 GN=str3 PE=1 SV=1	40.783	64.4372	1	MFS_1	PF07690.21	1.3e-14	Major Facilitator Superfamily	13	83-105 | 120-142 | 147-169 | 174-196 | 209-231 | 241-263 | 297-319 | 334-356 | 369-391 | 406-428 | 465-487 | 502-524 | 573-595
			B9J08_003908	B9J08_003908 CGDID:CAL0000224443 COORDS:Chr1_C_auris_B8441:3715355-3717208W, translated using codon table 12 (617 amino acids) Uncharacterized ORF; Has domain(s) with predicted transmembrane transporter activity and role in transmembrane transport	2.A.1.16.9	8.84257e-171	Q92341	Siderophore iron transporter 3 OS=Schizosaccharomyces pombe (strain 972 / ATCC 24843) OX=284812 GN=str3 PE=1 SV=1	50	69.2308	1	MFS_1	PF07690.21	1.1e-13	Major Facilitator Superfamily	11	70-87 | 152-174 | 195-217 | 227-249 | 270-292 | 312-334 | 343-365 | 385-407 | 442-464 | 479-501 | 552-574
			B9J08_004474	B9J08_004474 CGDID:CAL0000221541 COORDS:Chr5_C_auris_B8441:21853-23808W, translated using codon table 12 (651 amino acids) Uncharacterized ORF; Has domain(s) with predicted transmembrane transporter activity and role in transmembrane transport	2.A.1.16.9	1.97339e-146	Q92341	Siderophore iron transporter 3 OS=Schizosaccharomyces pombe (strain 972 / ATCC 24843) OX=284812 GN=str3 PE=1 SV=1	40.9917	63.8017	1	MFS_1	PF07690.21	2.6e-11	Major Facilitator Superfamily	13	89-108 | 128-150 | 155-177 | 181-203 | 216-238 | 248-270 | 304-326 | 341-363 | 376-398 | 413-435 | 471-493 | 508-530 | 581-603
			B9J08_004475	B9J08_004475 CGDID:CAL0000221627 COORDS:Chr5_C_auris_B8441:24520-26472W, translated using codon table 12 (650 amino acids) Uncharacterized ORF; Has domain(s) with predicted transmembrane transporter activity and role in transmembrane transport	2.A.1.16.9	4.29289e-142	Q92341	Siderophore iron transporter 3 OS=Schizosaccharomyces pombe (strain 972 / ATCC 24843) OX=284812 GN=str3 PE=1 SV=1	40.4326	70.8333	1	MFS_1	PF07690.21	1.6e-12	Major Facilitator Superfamily	12	153-175 | 179-201 | 214-236 | 246-268 | 302-324 | 339-361 | 374-396 | 411-433 | 442-461 | 471-493 | 506-528 | 581-600
			B9J08_000558	B9J08_000558 CGDID:CAL0000225179 COORDS:Chr2_C_auris_B8441:1200576-1202141W, translated using codon table 12 (521 amino acids) Uncharacterized ORF; Has domain(s) with predicted transmembrane transporter activity and role in transmembrane transport	2.A.1.19.38	0	Q9C101	Uncharacterized MFS-type transporter PB1E7.08c OS=Schizosaccharomyces pombe (strain 972 / ATCC 24843) GN=SPAPB1E7.08c PE=1 SV=1	64.2185	78.5311	1	MFS_1	PF07690.21	8.3e-25	Major Facilitator Superfamily	11	49-68 | 96-118 | 131-153 | 189-211 | 224-246 | 338-360 | 380-397 | 407-424 | 431-453 | 463-485 | 492-514
			B9J08_004183	B9J08_004183 CGDID:CAL0000221673 COORDS:Chr6_C_auris_B8441:242537-244084W, translated using codon table 12 (515 amino acids) Uncharacterized ORF; Has domain(s) with predicted transmembrane transporter activity, role in transmembrane transport and membrane localization	2.A.1.19.38	0	Q9C101	Uncharacterized MFS-type transporter PB1E7.08c OS=Schizosaccharomyces pombe (strain 972 / ATCC 24843) GN=SPAPB1E7.08c PE=1 SV=1	61.7591	76.0994	1	Sugar_tr	PF00083.30	2.9e-18	Sugar (and other) transporter	12	44-63 | 94-113 | 120-138 | 142-164 | 177-199 | 219-241 | 325-347 | 374-393 | 400-418 | 423-445 | 458-480 | 485-507
			B9J08_005208	B9J08_005208 CGDID:CAL0000226543 COORDS:Chr4_C_auris_B8441:655392-657089W, translated using codon table 12 (565 amino acids) Uncharacterized ORF; Has domain(s) with predicted acetyl-CoA transmembrane transporter activity and membrane localization	2.A.1.25.4	2.50463e-149	P38318	Uncharacterized membrane protein YBR220C OS=Saccharomyces cerevisiae (strain ATCC 204508 / S288c) GN=YBR220C PE=1 SV=1	47.3968	64.0934	2	Acatn | Acatn	PF13000.13 | PF13000.13	1.2e-130 | 5.4e-59	Acetyl-coenzyme A transporter 1 | Acetyl-coenzyme A transporter 1	8	68-90 | 137-156 | 173-195 | 205-227 | 248-270 | 390-412 | 424-446 | 524-543
			B9J08_002274	B9J08_002274 CGDID:CAL0000224493 COORDS:Chr7_C_auris_B8441:93558-91822C, translated using codon table 12 (578 amino acids) Uncharacterized ORF; Ortholog(s) have L-asparagine transmembrane transporter activity, L-isoleucine transmembrane transporter activity, L-lysine transmembrane transporter activity, basic amino acid transmembrane transporter activity	2.A.1.48.4	7.22524e-64	O59726	Membrane transporter - Schizosaccharomyces pombe (Fission yeast).	59.0909	72.7273	1	MFS_1	PF07690.21	2.2e-45	Major Facilitator Superfamily	13	78-100 | 105-127 | 140-162 | 167-189 | 202-224 | 234-256 | 269-291 | 301-318 | 342-364 | 379-396 | 403-425 | 435-457 | 547-566
			B9J08_002864	B9J08_002864 CGDID:CAL0000223827 COORDS:Chr1_C_auris_B8441:1547576-1549135W, translated using codon table 12 (519 amino acids) Uncharacterized ORF; Has domain(s) with predicted transmembrane transporter activity and role in transmembrane transport	2.A.1.58.1	0	Q5A7S4	Putative uncharacterized protein - Candida albicans (Yeast).	57.9281	72.9387	1	MFS_1	PF07690.21	2.6e-10	Major Facilitator Superfamily	12	75-97 | 110-132 | 136-153 | 160-179 | 194-216 | 229-251 | 288-310 | 323-340 | 355-377 | 398-420 | 430-449 | 462-484
			B9J08_000450	B9J08_000450 CGDID:CAL0000226623 COORDS:Chr2_C_auris_B8441:959396-958080C, translated using codon table 12 (438 amino acids) Uncharacterized ORF; Has domain(s) with predicted transmembrane transporter activity and role in transmembrane transport	2.A.1.63.4	4.5897e-101	P47159	Uncharacterized membrane protein YJR124C OS=Saccharomyces cerevisiae (strain ATCC 204508 / S288c) GN=YJR124C PE=1 SV=1	48.3871	72.7273	2	MFS_1 | MFS_1	PF07690.21 | PF07690.21	8.5e-23 | 3.7e-09	Major Facilitator Superfamily | Major Facilitator Superfamily	8	46-68 | 78-100 | 139-161 | 176-198 | 254-276 | 291-313 | 326-348 | 404-426
			B9J08_003020	B9J08_003020 CGDID:CAL0000224325 COORDS:Chr1_C_auris_B8441:1846923-1845550C, translated using codon table 12 (457 amino acids) Uncharacterized ORF; Has domain(s) with predicted transmembrane transporter activity and role in transmembrane transport	2.A.1.63.4	1.02318e-64	P47159	Uncharacterized membrane protein YJR124C OS=Saccharomyces cerevisiae (strain ATCC 204508 / S288c) GN=YJR124C PE=1 SV=1	47.8261	67.8571	2	MFS_1 | MFS_1	PF07690.21 | PF07690.21	2.7e-17 | 5e-11	Major Facilitator Superfamily | Major Facilitator Superfamily	10	26-48 | 58-80 | 87-105 | 109-131 | 151-173 | 188-210 | 269-291 | 306-328 | 335-357 | 427-449
			B9J08_005162	B9J08_005162 CGDID:CAL0000217761 COORDS:Chr4_C_auris_B8441:566411-564924C, translated using codon table 12 (495 amino acids) Uncharacterized ORF; Ortholog(s) have fungal-type vacuole membrane localization	2.A.1.75.1	1.08248e-68	Q07376	Probable transporter MCH1 OS=Saccharomyces cerevisiae (strain ATCC 204508 / S288c) GN=MCH1 PE=1 SV=1	38.8889	68.4211	1	MFS_1	PF07690.21	1.3e-19	Major Facilitator Superfamily	11	27-49 | 64-86 | 91-113 | 133-155 | 167-186 | 206-228 | 331-353 | 363-385 | 392-414 | 418-440 | 461-483
			B9J08_003352	B9J08_003352 CGDID:CAL0000224569 COORDS:Chr1_C_auris_B8441:2503971-2502532C, translated using codon table 12 (479 amino acids) Uncharacterized ORF; Has domain(s) with predicted transmembrane transporter activity and role in transmembrane transport	2.A.1.75.3	3.80885e-161	C4YGN0	Putative uncharacterized protein OS=Candida albicans (strain WO-1) GN=CAWG_03210 PE=4 SV=1	55.6025	69.556	1	MFS_1	PF07690.21	3.5e-19	Major Facilitator Superfamily	11	10-32 | 45-67 | 71-90 | 103-122 | 137-159 | 166-188 | 243-265 | 332-351 | 361-383 | 388-410 | 441-463
		2.A.3: The Amino Acid-Polyamine-Organocation (APC) Family	B9J08_004539	B9J08_004539 CGDID:CAL0000224831 COORDS:Chr5_C_auris_B8441:167568-169103W, translated using codon table 12 (511 amino acids) Uncharacterized ORF; Has domain(s) with predicted role in transmembrane transport and membrane localization	2.A.3.10.10	2.3163e-71	P32487	Lysine-specific permease - Saccharomyces cerevisiae (Baker's yeast).	37.8378	62.1622	1	AA_permease	PF00324.27	1.6e-71	Amino acid permease	12	20-42 | 55-77 | 97-119 | 134-156 | 163-185 | 210-232 | 252-274 | 309-331 | 357-379 | 389-411 | 436-458 | 462-484
			B9J08_003623	B9J08_003623 CGDID:CAL0000224745 COORDS:Chr1_C_auris_B8441:3098198-3100543W, translated using codon table 12 (781 amino acids) Uncharacterized ORF; Ortholog(s) have role in response to amino acid and plasma membrane localization	2.A.3.10.12	4.37907e-138	Q03770	Putative amino-acid permease SSY1 - Saccharomyces cerevisiae (Baker's yeast).	41.1765	60.3175	1	AA_permease	PF00324.27	7.7e-93	Amino acid permease	12	214-236 | 246-268 | 288-310 | 325-342 | 355-377 | 429-451 | 470-492 | 556-578 | 599-621 | 636-658 | 682-704 | 708-730
			B9J08_001530	B9J08_001530 CGDID:CAL0000220439 COORDS:Chr1_C_auris_B8441:3084-1357C, translated using codon table 12 (575 amino acids) Uncharacterized ORF; Ortholog(s) have dicarboxylic acid transmembrane transporter activity and role in amino acid transport	2.A.3.10.13	3.74091e-156	P53388	Dicarboxylic amino acid permease - Saccharomyces cerevisiae (Baker's yeast).	53.407	70.7182	1	AA_permease	PF00324.27	7.5e-126	Amino acid permease	12	51-73 | 83-105 | 126-148 | 163-185 | 192-214 | 250-272 | 292-311 | 363-382 | 389-411 | 421-443 | 464-486 | 496-513
			B9J08_00432	B9J08_00432 CGDID:CAL0000252429 COORDS:Chr1_C_auris_B8441:915359-917086W, translated using codon table 12 (575 amino acids) Uncharacterized ORF	2.A.3.10.13	0	P53388	Dicarboxylic amino acid permease - Saccharomyces cerevisiae (Baker's yeast).	55.7407	73.7037	1	AA_permease	PF00324.27	6.6e-129	Amino acid permease	12	50-72 | 82-104 | 125-147 | 162-184 | 191-213 | 249-271 | 291-310 | 362-381 | 388-410 | 415-437 | 458-480 | 495-512
			B9J08_001362	B9J08_001362 CGDID:CAL0000218475 COORDS:Chr3_C_auris_B8441:1286042-1287634W, translated using codon table 12 (530 amino acids) Uncharacterized ORF; Ortholog(s) have L-leucine transmembrane transporter activity, amino acid transmembrane transporter activity and role in amino acid transport, leucine import across plasma membrane, transmembrane transport	2.A.3.10.14	0	P43548	General amino acid permease AGP3 - Saccharomyces cerevisiae (Baker's yeast).	55.642	73.7354	1	AA_permease	PF00324.27	1.3e-121	Amino acid permease	12	66-85 | 95-117 | 137-154 | 174-196 | 208-230 | 250-272 | 292-309 | 339-361 | 382-401 | 411-433 | 454-476 | 491-508
			B9J08_002242	B9J08_002242 CGDID:CAL0000221719 COORDS:Chr7_C_auris_B8441:15063-16721W, translated using codon table 12 (552 amino acids) Uncharacterized ORF; Has domain(s) with predicted role in transmembrane transport and membrane localization	2.A.3.10.18	4.01587e-126	Q8NKC4	Aromatic amino acid and leucine permease - Penicillium chrysogenum.	40.2672	61.2595	1	AA_permease	PF00324.27	1.7e-96	Amino acid permease	12	63-85 | 90-107 | 127-146 | 156-178 | 190-212 | 244-266 | 286-305 | 335-357 | 382-404 | 414-436 | 456-478 | 488-507
			B9J08_004324	B9J08_004324 CGDID:CAL0000216853 COORDS:Chr6_C_auris_B8441:565978-564320C, translated using codon table 12 (552 amino acids) Uncharacterized ORF; Has domain(s) with predicted role in transmembrane transport and membrane localization	2.A.3.10.18	1.31975e-118	Q8NKC4	Aromatic amino acid and leucine permease - Penicillium chrysogenum.	55.5556	72.2222	1	AA_permease	PF00324.27	8.2e-94	Amino acid permease	11	81-103 | 124-146 | 166-188 | 195-217 | 245-267 | 286-308 | 323-345 | 382-404 | 414-436 | 456-478 | 488-507
			B9J08_002067	B9J08_002067 CGDID:CAL0000222527 COORDS:Chr3_C_auris_B8441:264535-262760C, translated using codon table 12 (591 amino acids) Uncharacterized ORF; Has domain(s) with predicted role in transmembrane transport and membrane localization	2.A.3.10.19	0	P38090	General amino acid permease AGP2 - Saccharomyces cerevisiae (Baker's yeast).	57.3146	71.9439	1	AA_permease	PF00324.27	8.5e-115	Amino acid permease	12	75-97 | 107-129 | 149-171 | 181-203 | 208-230 | 261-283 | 302-324 | 351-373 | 403-425 | 435-457 | 478-500 | 510-527
			B9J08_002666	B9J08_002666 CGDID:CAL0000226157 COORDS:Chr1_C_auris_B8441:1126832-1125129C, translated using codon table 12 (567 amino acids) Uncharacterized ORF; Ortholog(s) have role in positive regulation of (R)-carnitine transmembrane transport, positive regulation of polyamine transmembrane transport and endoplasmic reticulum membrane, fungal-type vacuole membrane, plasma membrane localization	2.A.3.10.19	4.42817e-162	P38090	General amino acid permease AGP2 - Saccharomyces cerevisiae (Baker's yeast).	47.5248	63.3333	1	AA_permease	PF00324.27	1.2e-115	Amino acid permease	12	57-79 | 92-114 | 135-157 | 167-189 | 194-216 | 251-268 | 289-311 | 342-364 | 385-407 | 422-444 | 465-487 | 497-514
			B9J08_001672	B9J08_001672 CGDID:CAL0000224767 COORDS:Chr1_C_auris_B8441:297672-299399W, translated using codon table 12 (575 amino acids) Uncharacterized ORF; Has domain(s) with predicted role in amino acid transport, transmembrane transport and membrane localization	2.A.3.10.23	0	Q5AG77	Gap1 protein OS=Candida albicans GN=GAP1 PE=4 SV=1	66.7247	80.4878	1	AA_permease	PF00324.27	6.3e-153	Amino acid permease	12	76-98 | 102-124 | 145-167 | 182-204 | 211-233 | 248-270 | 295-314 | 349-371 | 392-414 | 424-445 | 466-488 | 503-520
			B9J08_003213	B9J08_003213 CGDID:CAL0000219893 COORDS:Chr1_C_auris_B8441:2216117-2214384C, translated using codon table 12 (577 amino acids) Uncharacterized ORF; Has domain(s) with predicted role in amino acid transport, transmembrane transport and membrane localization	2.A.3.10.23	0	Q5AG77	Gap1 protein OS=Candida albicans GN=GAP1 PE=4 SV=1	60.2113	77.4648	1	AA_permease	PF00324.27	1.7e-148	Amino acid permease	12	79-101 | 105-127 | 148-170 | 185-207 | 214-236 | 259-281 | 302-319 | 352-374 | 395-417 | 427-449 | 470-492 | 502-521
			B9J08_001673	B9J08_001673 CGDID:CAL0000223617 COORDS:Chr1_C_auris_B8441:301350-299590C, translated using codon table 12 (586 amino acids) Uncharacterized ORF; Has domain(s) with predicted role in amino acid transport, transmembrane transport and membrane localization	2.A.3.10.24	0	Q59YT0	Potential general amino acid permease OS=Candida albicans GN=GAP2 PE=4 SV=1	68.7075	82.483	1	AA_permease	PF00324.27	2.5e-152	Amino acid permease	13	86-108 | 115-137 | 166-188 | 195-213 | 228-250 | 270-292 | 307-329 | 352-374 | 384-401 | 408-426 | 436-458 | 479-501 | 511-530
			B9J08_005289	B9J08_005289 CGDID:CAL0000225883 COORDS:Chr4_C_auris_B8441:850288-852051W, translated using codon table 12 (587 amino acids) Uncharacterized ORF; Has domain(s) with predicted role in amino acid transport, transmembrane transport and membrane localization	2.A.3.10.24	0	Q59YT0	Potential general amino acid permease OS=Candida albicans GN=GAP2 PE=4 SV=1	67.8832	81.0219	1	AA_permease	PF00324.27	8e-155	Amino acid permease	13	87-109 | 116-138 | 167-189 | 196-214 | 229-251 | 271-293 | 308-327 | 348-370 | 380-402 | 409-427 | 437-459 | 480-502 | 512-531
			B9J08_005564	B9J08_005564 CGDID:CAL0000224647 COORDS:Chr6_C_auris_B8441:949872-948106C, translated using codon table 12 (588 amino acids) Uncharacterized ORF; Ortholog(s) have L-arginine transmembrane transporter activity, L-lysine transmembrane transporter activity and role in L-arginine import across plasma membrane, L-lysine import across plasma membrane	2.A.3.10.24	0	Q59YT0	Potential general amino acid permease OS=Candida albicans GN=GAP2 PE=4 SV=1	65.8163	80.9524	1	AA_permease	PF00324.27	4.3e-154	Amino acid permease	11	88-110 | 117-139 | 168-190 | 197-215 | 225-247 | 310-332 | 366-388 | 409-428 | 438-460 | 481-503 | 516-533
			B9J08_002280	B9J08_002280 CGDID:CAL0000223821 COORDS:Chr7_C_auris_B8441:108266-110041W, translated using codon table 12 (591 amino acids) Uncharacterized ORF; Has domain(s) with predicted role in amino acid transport, transmembrane transport and membrane localization	2.A.3.10.25	0	Q59WB3	Potential general amino acid permease OS=Candida albicans GN=GAP4 PE=4 SV=1	69.873	85.6624	1	AA_permease	PF00324.27	2.2e-141	Amino acid permease	11	89-111 | 118-140 | 160-177 | 197-216 | 226-248 | 310-332 | 368-390 | 411-428 | 438-460 | 481-503 | 518-535
			B9J08_000449	B9J08_000449 CGDID:CAL0000221091 COORDS:Chr2_C_auris_B8441:955950-957704W, translated using codon table 12 (584 amino acids) Uncharacterized ORF; Has domain(s) with predicted role in amino acid transport, transmembrane transport and membrane localization	2.A.3.10.26	0	Q59NZ6	Potential general amino acid permease OS=Candida albicans GN=GAP6 PE=4 SV=1	57.363	70.5479	1	AA_permease	PF00324.27	5.2e-125	Amino acid permease	12	75-97 | 110-132 | 153-175 | 190-212 | 224-246 | 261-283 | 303-325 | 340-362 | 402-421 | 426-448 | 475-497 | 512-529
			B9J08_002965	B9J08_002965 CGDID:CAL0000225677 COORDS:Chr1_C_auris_B8441:1742290-1740575C, translated using codon table 12 (571 amino acids) Uncharacterized ORF; Ortholog(s) have L-proline transmembrane transporter activity, neutral L-amino acid transmembrane transporter activity and role in gamma-aminobutyric acid transport, neutral amino acid transport, proline transport	2.A.3.10.3	2.45417e-154	P15380	Proline-specific permease - Saccharomyces cerevisiae (Baker's yeast).	46.9244	65.0264	1	AA_permease	PF00324.27	2.2e-125	Amino acid permease	12	71-93 | 103-125 | 146-168 | 178-200 | 207-229 | 259-281 | 301-320 | 350-372 | 393-415 | 425-447 | 473-495 | 505-527
			B9J08_003734	B9J08_003734 CGDID:CAL0000225873 COORDS:Chr1_C_auris_B8441:3323890-3325560W, translated using codon table 12 (556 amino acids) Uncharacterized ORF; Has domain(s) with predicted role in amino acid transport, transmembrane transport and membrane localization	2.A.3.10.3	5.57282e-138	P15380	Proline-specific permease - Saccharomyces cerevisiae (Baker's yeast).	48.249	66.7315	1	AA_permease	PF00324.27	7.1e-123	Amino acid permease	11	55-77 | 84-106 | 136-158 | 165-187 | 191-213 | 287-306 | 339-358 | 379-401 | 411-433 | 458-480 | 490-512
			B9J08_005360	B9J08_005360 CGDID:CAL0000222259 COORDS:Chr4_C_auris_B8441:1012697-1014394W, translated using codon table 12 (565 amino acids) Uncharacterized ORF; Ortholog(s) have L-arginine transmembrane transporter activity, basic amino acid transmembrane transporter activity and role in arginine transmembrane transport, basic amino acid transport, transmembrane transport	2.A.3.10.4	0	P04817	Arginine permease - Saccharomyces cerevisiae (Baker's yeast).	61.6541	78.1955	1	AA_permease	PF00324.27	1e-133	Amino acid permease	12	59-76 | 80-102 | 136-158 | 168-190 | 203-225 | 250-272 | 291-313 | 340-362 | 388-410 | 414-436 | 457-479 | 494-516
			B9J08_002443	GNP2 CGDID:CAL0000226903 COORDS:Chr7_C_auris_B8441:458790-460496W, translated using codon table 12 (568 amino acids) Uncharacterized ORF; Putative high-specificity proline permease; mutation can lead to amphotericin B resistance	2.A.3.10.7	6.28854e-138	P25376	Asparagine/glutamine permease - Saccharomyces cerevisiae (Baker's yeast).	44.9715	66.4137	1	AA_permease	PF00324.27	3e-129	Amino acid permease	10	61-83 | 93-112 | 138-160 | 175-192 | 205-224 | 284-306 | 386-403 | 413-435 | 460-482 | 492-514
			B9J08_002186	B9J08_002186 CGDID:CAL0000220849 COORDS:Chr3_C_auris_B8441:530183-528501C, translated using codon table 12 (560 amino acids) Uncharacterized ORF; Ortholog(s) have (R)-carnitine transmembrane transporter activity, choline transmembrane transporter activity, ethanolamine transmembrane transporter activity	2.A.3.4.1	0	P19807	Choline transport protein - Saccharomyces cerevisiae (Baker's yeast).	54.2553	70.2128	1	AA_permease_2	PF13520.12	1.8e-47	Amino acid permease	12	70-92 | 102-124 | 156-178 | 193-212 | 224-246 | 261-283 | 304-326 | 354-376 | 406-428 | 432-454 | 467-489 | 499-521
			B9J08_003049	B9J08_003049 CGDID:CAL0000225395 COORDS:Chr1_C_auris_B8441:1894746-1893169C, translated using codon table 12 (525 amino acids) Uncharacterized ORF; Has domain(s) with predicted transmembrane transporter activity, role in transmembrane transport and membrane localization	2.A.3.4.1	0	P19807	Choline transport protein - Saccharomyces cerevisiae (Baker's yeast).	55.2326	71.124	1	AA_permease_2	PF13520.12	4.5e-51	Amino acid permease	11	41-63 | 70-92 | 120-142 | 163-180 | 190-212 | 232-251 | 271-293 | 327-349 | 404-426 | 439-461 | 471-493
			B9J08_000853	B9J08_000853 CGDID:CAL0000223593 COORDS:Chr2_C_auris_B8441:1845671-1847371W, translated using codon table 12 (566 amino acids) Uncharacterized ORF; Has domain(s) with predicted transmembrane transporter activity, role in transmembrane transport and membrane localization	2.A.3.4.3	6.33458e-37	P32837	GABA-specific permease (GABA-specific transport protein) - Saccharomyces cerevisiae (Baker's yeast).	41.0256	67.5676	1	AA_permease_2	PF13520.12	9.7e-57	Amino acid permease	10	60-82 | 97-119 | 207-229 | 258-280 | 301-323 | 353-375 | 405-424 | 428-450 | 471-490 | 505-523
			B9J08_004573	B9J08_004573 CGDID:CAL0000226611 COORDS:Chr5_C_auris_B8441:258683-256998C, translated using codon table 12 (561 amino acids) Uncharacterized ORF; Has domain(s) with predicted transmembrane transporter activity, role in transmembrane transport and membrane localization	2.A.3.4.3	2.40034e-162	P32837	GABA-specific permease (GABA-specific transport protein) - Saccharomyces cerevisiae (Baker's yeast).	51.378	68.8976	1	AA_permease_2	PF13520.12	1.4e-71	Amino acid permease	9	63-85 | 90-109 | 214-233 | 290-312 | 355-377 | 404-426 | 433-455 | 470-492 | 505-524
			B9J08_005491	B9J08_005491 CGDID:CAL0000226895 COORDS:Chr4_C_auris_B8441:1303420-1305123W, translated using codon table 12 (567 amino acids) Uncharacterized ORF; Ortholog(s) have gamma-aminobutyric acid:proton symporter activity, putrescine transmembrane transporter activity and role in gamma-aminobutyric acid transport, putrescine transport, transmembrane transport	2.A.3.4.3	3.13524e-174	P32837	GABA-specific permease (GABA-specific transport protein) - Saccharomyces cerevisiae (Baker's yeast).	49.3359	68.1214	1	AA_permease_2	PF13520.12	4.1e-77	Amino acid permease	9	64-86 | 90-109 | 214-233 | 296-318 | 360-382 | 405-427 | 434-456 | 471-493 | 506-525
			B9J08_003134	B9J08_003134 CGDID:CAL0000217741 COORDS:Chr1_C_auris_B8441:2050733-2048919C, translated using codon table 12 (604 amino acids) Uncharacterized ORF; Ortholog(s) have polyamine transmembrane transporter activity, role in polyamine transport and Golgi apparatus localization	2.A.3.4.5	6.44205e-99	P36029	Hypothetical amino-acid permease in STE3-GIN10 intergenic region - Saccharomyces cerevisiae (Baker's yeast).	44.4444	66.6667	1	AA_permease_2	PF13520.12	4.1e-49	Amino acid permease	12	59-81 | 91-113 | 143-165 | 180-199 | 212-231 | 256-278 | 291-313 | 341-363 | 400-417 | 422-444 | 465-487 | 491-513
			B9J08_004429	B9J08_004429 CGDID:CAL0000226477 COORDS:Chr6_C_auris_B8441:792907-791723C, translated using codon table 12 (394 amino acids) Uncharacterized ORF; Ortholog(s) have L-methionine transmembrane transporter activity and role in methionine import across plasma membrane	2.A.3.8.16	4.07844e-85	P38734	Low-affinity methionine permease OS=Saccharomyces cerevisiae (strain ATCC 204508 / S288c) GN=MUP3 PE=1 SV=1	42.8571	71.4286	1	AA_permease_2	PF13520.12	3.9e-62	Amino acid permease	9	29-51 | 58-80 | 100-122 | 142-164 | 193-215 | 236-258 | 273-290 | 303-325 | 335-357
			B9J08_001567	B9J08_001567 CGDID:CAL0000219185 COORDS:Chr1_C_auris_B8441:90817-92448W, translated using codon table 12 (543 amino acids) Uncharacterized ORF; Ortholog(s) have L-methionine secondary active transmembrane transporter activity, role in methionine import across plasma membrane, sulfur amino acid transport and plasma membrane localization	2.A.3.8.4	0	P50276	High affinity methionine permease - Saccharomyces cerevisiae (Baker's yeast).	55.7169	74.4102	1	AA_permease_2	PF13520.12	3.8e-102	Amino acid permease	12	43-65 | 80-102 | 122-144 | 164-181 | 188-210 | 230-252 | 273-295 | 324-343 | 373-392 | 402-424 | 436-458 | 473-495
		2.A.4: The Cation Diffusion Facilitator (CDF) Family	B9J08_004494	B9J08_004494 CGDID:CAL0000221905 COORDS:Chr5_C_auris_B8441:70256-68904C, translated using codon table 12 (450 amino acids) Uncharacterized ORF; Ortholog(s) have role in intracellular iron ion homeostasis and mitochondrion localization	2.A.4.1.6	3.91637e-75	Q08970	Mitochondrial metal transporter 2 OS=Saccharomyces cerevisiae (strain ATCC 204508 / S288c) GN=MMT2 PE=1 SV=2	41.4493	65.1163	1	Cation_efflux	PF01545.26	1.8e-39	Cation efflux family	2	120-142 | 189-211
			B9J08_001183	B9J08_001183 CGDID:CAL0000224691 COORDS:Chr3_C_auris_B8441:896029-894860C, translated using codon table 12 (389 amino acids) Uncharacterized ORF; Ortholog(s) have zinc ion transmembrane transporter activity	2.A.4.2.2	4.03601e-123	P20107	ZINC/CADMIUM RESISTANCE PROTEIN - Saccharomyces cerevisiae (Baker's yeast).	62.5	79.4643	1	Cation_efflux	PF01545.26	1.5e-51	Cation efflux family	6	7-29 | 33-55 | 76-98 | 113-132 | 214-236 | 249-266
			B9J08_005211	B9J08_005211 CGDID:CAL0000224283 COORDS:Chr4_C_auris_B8441:662198-660258C, translated using codon table 12 (646 amino acids) Uncharacterized ORF; Ortholog(s) have zinc ion transmembrane transporter activity, role in zinc ion transport and endoplasmic reticulum localization	2.A.4.4.1	1.0949e-41	P53735	Protein ZRG17 - Saccharomyces cerevisiae (Baker's yeast).	38.8889	61.1111						6	291-313 | 323-342 | 363-385 | 418-440 | 496-515 | 530-552
			B9J08_003776	B9J08_003776 CGDID:CAL0000223725 COORDS:Chr1_C_auris_B8441:3412215-3410281C, translated using codon table 12 (644 amino acids) Uncharacterized ORF; Ortholog(s) have zinc ion transmembrane transporter activity and role in intracellular zinc ion homeostasis, transmembrane transport, zinc ion import into Golgi lumen, zinc ion import into organelle, zinc ion transport	2.A.4.4.8	2.39467e-82	G8JT79	Uncharacterized protein OS=Eremothecium cymbalariae (strain CBS 270.75 / DBVPG 7215 / KCTC 17166 / NRRL Y-17582) GN=Ecym_4155 PE=4 SV=1	57.1429	80.9524	1	Cation_efflux	PF01545.26	2.7e-42	Cation efflux family	13	51-73 | 85-107 | 122-140 | 145-167 | 177-196 | 203-225 | 230-247 | 330-347 | 362-379 | 399-421 | 436-458 | 496-518 | 533-555
			B9J08_000804	B9J08_000804 CGDID:CAL0000225153 COORDS:Chr2_C_auris_B8441:1743035-1744765W, translated using codon table 12 (576 amino acids) Uncharacterized ORF; Has domain(s) with predicted monoatomic cation transmembrane transporter activity, role in monoatomic cation transport, transmembrane transport and membrane localization	2.A.4.5.1	2.2609e-41	A4ZUV2	Mn-specific cation diffusion facilitator transporter - Populus trichocarpa (Western balsam poplar) (Populus balsamifera subsp. trichocarpa).	46.4286	60.7143	1	Cation_efflux	PF01545.26	2.8e-24	Cation efflux family	6	279-301 | 311-333 | 354-376 | 391-413 | 433-452 | 456-475
		2.A.5: The Zinc (Zn2+)-Iron (Fe2+) Permease (ZIP) Family	B9J08_003341	B9J08_003341 CGDID:CAL0000226361 COORDS:Chr1_C_auris_B8441:2485551-2484460C, translated using codon table 12 (363 amino acids) Uncharacterized ORF; Has domain(s) with predicted metal ion transmembrane transporter activity, zinc ion transmembrane transporter activity, role in metal ion transport, transmembrane transport, zinc ion transmembrane transport and membrane localization	2.A.5.1.14	9.1424e-82	Q12436	Zinc-regulated transporter 2 OS=Saccharomyces cerevisiae (strain ATCC 204508 / S288c) GN=ZRT2 PE=1 SV=1	46.6667	73.3333	1	Zip	PF02535.28	3.5e-63	ZIP Zinc transporter	8	15-37 | 50-72 | 92-111 | 206-228 | 238-260 | 267-289 | 299-321 | 342-359
			B9J08_000003	B9J08_000003 CGDID:CAL0000226711 COORDS:Chr2_C_auris_B8441:11620-10016C, translated using codon table 12 (534 amino acids) Uncharacterized ORF; Has domain(s) with predicted metal ion transmembrane transporter activity, role in metal ion transport, transmembrane transport and membrane localization	2.A.5.1.15	1.96952e-131	B9WF52	Zinc-regulated transporter, putative OS=Candida dubliniensis (strain CD36 / ATCC MYA-646 / CBS 7987 / NCPF 3949 / NRRL Y-17841) GN=ZRT1 PE=4 SV=1	55.9322	72.8814	1	Zip	PF02535.28	1.5e-53	ZIP Zinc transporter	8	229-251 | 258-280 | 300-322 | 379-401 | 406-425 | 437-459 | 474-496 | 509-531
			B9J08_002992	B9J08_002992 CGDID:CAL0000220193 COORDS:Chr1_C_auris_B8441:1789653-1788793C, translated using codon table 12 (286 amino acids) Uncharacterized ORF; Has domain(s) with predicted metallopeptidase activity	2.A.5.1.15	3.06782e-90	P87020	pH-regulated antigen PRA1 OS=Candida albicans (strain SC5314 / ATCC MYA-2876) GN=PRA1 PE=1 SV=3	51.1194	66.6667	1	HRXXH	PF13933.12	9.3e-96	Putative peptidase family
			B9J08_003657	B9J08_003657 CGDID:CAL0000223235 COORDS:Chr1_C_auris_B8441:3165253-3166347W, translated using codon table 12 (364 amino acids) Uncharacterized ORF; Ortholog(s) have high-affinity zinc transmembrane transporter activity, low-affinity zinc ion transmembrane transporter activity, role in zinc ion import across plasma membrane and plasma membrane localization	2.A.5.1.21	1.95909e-147	B9WAU5	Zinc-regulated transporter, putative OS=Candida dubliniensis (strain CD36 / ATCC MYA-646 / CBS 7987 / NCPF 3949 / NRRL Y-17841) OX=573826 GN=ZRT2 PE=3 SV=1	59.673	76.5668	1	Zip	PF02535.28	2.9e-67	ZIP Zinc transporter	7	34-56 | 61-83 | 103-125 | 205-227 | 266-288 | 301-323 | 343-360
		2.A.6: The Resistance-Nodulation-Cell Division (RND) Superfamily	B9J08_002105	B9J08_002105 CGDID:CAL0000222533 COORDS:Chr3_C_auris_B8441:344311-340625C, translated using codon table 12 (1228 amino acids) Uncharacterized ORF; Ortholog(s) have sterol binding activity, role in sphingolipid metabolic process, sterol transport and fungal-type vacuole membrane localization	2.A.6.6.3	0	Q12200	HYPOTHETICAL 132.6 kDa PROTEIN YPL006W - Saccharomyces cerevisiae (Baker's yeast).	44.2529	65.7143	3	NPC1_N | Sterol-sensing | NPC1_MLD	PF16414.11 | PF12349.14 | PF22314.2	1.8e-77 | 3.1e-48 | 1.4e-15	Niemann-Pick C1 N terminus | Sterol-sensing domain of SREBP cleavage-activation | NPC1, middle luminal domain	12	233-255 | 567-589 | 602-621 | 631-653 | 674-696 | 711-733 | 791-813 | 1049-1071 | 1078-1100 | 1105-1124 | 1168-1190 | 1200-1222
			B9J08_002461	B9J08_002461 CGDID:CAL0000225047 COORDS:Chr7_C_auris_B8441:508909-509454W, translated using codon table 12 (181 amino acids) Uncharacterized ORF; Ortholog(s) have phosphatidylcholine binding, phosphatidylinositol binding, phosphatidylserine binding, sterol binding activity, role in intracellular sterol transport, sterol transport and fungal-type vacuole lumen localization	2.A.6.6.3	4.79961e-48	Q12408	Phosphatidylglycerol/phosphatidylinositol transfer protein OS=Saccharomyces cerevisiae (strain ATCC 204508 / S288c) OX=559292 GN=NPC2 PE=1 SV=1	54.7445	74.4526	1	E1_DerP2_DerF2	PF02221.20	2.3e-33	ML domain
			B9J08_003224	HMG1 CGDID:CAL0000227457 COORDS:Chr1_C_auris_B8441:2234581-2237640W, translated using codon table 12 (1019 amino acids) Uncharacterized ORF; Ortholog(s) have hydroxymethylglutaryl-CoA reductase (NADPH) activity and role in ergosterol biosynthetic process, isopentenyl diphosphate biosynthetic process, mevalonate pathway	2.A.6.6.5	1.64406e-157	P04035	3-HYDROXY-3-METHYLGLUTARYL-COENZYME A REDUCTASE (EC 1.1.1.34) (HMG-COA REDUCTASE) - Homo sapiens (Human).	58.4475	74.2459	3	HMG-CoA_red | Sterol-sensing | HPIH	PF00368.23 | PF12349.14 | PF13323.11	3.3e-143 | 4.1e-11 | 1.2e-10	Hydroxymethylglutaryl-coenzyme A reductase | Sterol-sensing domain of SREBP cleavage-activation | N-terminal domain with HPIH motif	6	20-39 | 163-185 | 200-219 | 281-300 | 310-332 | 382-404
		2.A.7: The Drug/Metabolite Transporter (DMT) Superfamily	B9J08_004745	B9J08_004745 CGDID:CAL0000222235 COORDS:Chr5_C_auris_B8441:635288-636319W, translated using codon table 12 (343 amino acids) Uncharacterized ORF; Ortholog(s) have UDP-galactose transmembrane transporter activity and role in UDP-galactose transmembrane transport, UDP-glucose transmembrane transport, UDP-glucose transmembrane transport into endoplasmic reticulum	2.A.7.11.6	7.46854e-52	Q12520	UDP-galactose transporter homologue 1 OS=Saccharomyces cerevisiae (strain ATCC 204508 / S288c) GN=HUT1 PE=1 SV=1	38.4615	60.4167	1	UAA	PF08449.17	3.4e-40	UAA transporter family	8	5-27 | 47-69 | 93-110 | 120-142 | 218-240 | 260-282 | 287-309 | 314-333
			B9J08_001804	B9J08_001804 CGDID:CAL0000216657 COORDS:Chr1_C_auris_B8441:589751-590893W, translated using codon table 12 (380 amino acids) Uncharacterized ORF; Has domain(s) with predicted pyrimidine nucleotide-sugar transmembrane transporter activity, role in pyrimidine nucleotide-sugar transmembrane transport and Golgi membrane, membrane localization	2.A.7.12.13	6.10969e-56	Q8N357	Transmembrane protein C2orf18 OS=Homo sapiens GN=C2orf18 PE=1 SV=1	48	69.697	1	Nuc_sug_transp	PF04142.21	5e-11	Nucleotide-sugar transporter	9	5-22 | 48-70 | 95-117 | 121-143 | 150-168 | 183-205 | 225-247 | 272-291 | 311-333
			B9J08_001592	B9J08_001592 CGDID:CAL0000222931 COORDS:Chr1_C_auris_B8441:147724-148743W, translated using codon table 12 (339 amino acids) Uncharacterized ORF; Ortholog(s) have GDP-mannose transmembrane transporter activity, role in GDP-mannose transmembrane transport and Golgi apparatus localization	2.A.7.13.2	9.30504e-164	Q5A477	2.A.7.13.2 GDP-mannose transporter	78.0564	85.5799						10	19-41 | 56-78 | 90-105 | 115-137 | 144-163 | 173-195 | 211-228 | 248-270 | 277-296 | 300-322
			B9J08_000315	B9J08_000315 CGDID:CAL0000217139 COORDS:Chr2_C_auris_B8441:639994-641421W, translated using codon table 12 (475 amino acids) Uncharacterized ORF; Ortholog(s) have calcium-release channel activity, enzyme regulator activity	2.A.7.24.15	2.26432e-168	A5DTV2	Putative uncharacterized protein OS=Lodderomyces elongisporus (strain ATCC 11503 / CBS 2605 / JCM 1781 / NBRC 1676 / NRRL YB-4239) GN=LELG_00788 PE=4 SV=1	59.6386	73.494						10	25-47 | 57-79 | 192-214 | 224-241 | 246-268 | 283-302 | 330-352 | 367-389 | 396-418 | 422-444
			B9J08_000048	B9J08_000048 CGDID:CAL0000216539 COORDS:Chr2_C_auris_B8441:111865-110651C, translated using codon table 12 (404 amino acids) Uncharacterized ORF; Has domain(s) with predicted membrane localization	2.A.7.24.5	1.58358e-78	Q03730	Uncharacterized vacuolar membrane protein YML018C OS=Saccharomyces cerevisiae (strain ATCC 204508 / S288c) GN=YML018C PE=1 SV=1	44.3182	63.3523	1	EamA	PF00892.27	1.7e-07	EamA-like transporter family	8	29-48 | 63-80 | 207-224 | 239-261 | 281-303 | 313-330 | 337-359 | 369-388
			B9J08_005395	B9J08_005395 CGDID:CAL0000223783 COORDS:Chr4_C_auris_B8441:1092599-1093693W, translated using codon table 12 (364 amino acids) Uncharacterized ORF; Has domain(s) with predicted magnesium ion transmembrane transporter activity, role in magnesium ion transport and membrane localization	2.A.7.25.6	1.225e-136	Q7RWT8	Putative uncharacterized protein - Neurospora crassa.	62.4642	75.3582	1	Mg_trans_NIPA	PF05653.20	1.3e-107	Magnesium transporter NIPA	8	7-26 | 76-98 | 105-124 | 139-161 | 174-196 | 211-230 | 243-265 | 270-292
			B9J08_004019	B9J08_004019 CGDID:CAL0000227843 COORDS:Chr1_C_auris_B8441:3963120-3964220W, translated using codon table 12 (366 amino acids) Uncharacterized ORF; Ortholog(s) have endoplasmic reticulum localization	2.A.7.28.12	1.35566e-35	SLM34092.1	Prion-inhibition and propagation, HeLo domain [Umbilicaria pustulata]	39.5349	62.7907	2	EamA | EamA	PF00892.27 | PF00892.27	1.5e-17 | 1.3e-07	EamA-like transporter family | EamA-like transporter family	10	13-35 | 57-79 | 92-114 | 119-138 | 145-167 | 187-209 | 221-243 | 253-275 | 280-297 | 302-324
			B9J08_002148	B9J08_002148 CGDID:CAL0000227267 COORDS:Chr3_C_auris_B8441:445725-446846W, translated using codon table 12 (373 amino acids) Uncharacterized ORF; Ortholog(s) have role in UDP-glucose transmembrane transport	2.A.7.9.14	3.00479e-56	Q03697	Putative nucleotide-sugar transporter YMD8 OS=Saccharomyces cerevisiae (strain ATCC 204508 / S288c) GN=YMD8 PE=1 SV=1	38.6581	62.1622	1	TPT	PF03151.22	6.9e-17	Triose-phosphate Transporter family	9	15-34 | 47-69 | 119-141 | 148-166 | 186-205 | 218-240 | 250-272 | 281-303 | 313-334
			B9J08_004592	SLY41 CGDID:CAL0000217781 COORDS:Chr5_C_auris_B8441:308070-306739C, translated using codon table 12 (443 amino acids) Uncharacterized ORF; Ortholog(s) have phosphoenolpyruvate transmembrane transporter activity and role in endoplasmic reticulum to Golgi vesicle-mediated transport, phosphoenolpyruvate transmembrane import into Golgi lumen	2.A.7.9.4	3.49471e-97	P22215	SLY41 protein - Saccharomyces cerevisiae (Baker's yeast).	52.1739	73.913	1	TPT	PF03151.22	1.2e-40	Triose-phosphate Transporter family	7	181-203 | 218-240 | 247-264 | 274-296 | 325-344 | 359-381 | 402-424
		2.A.9: The Membrane Protein Insertase (YidC/Alb3/Oxa1) Family	B9J08_004403	B9J08_004403 CGDID:CAL0000218877 COORDS:Chr6_C_auris_B8441:745653-746411W, translated using codon table 12 (252 amino acids) Uncharacterized ORF; Ortholog(s) have membrane insertase activity and role in mitochondrial cytochrome c oxidase assembly, protein insertion into mitochondrial inner membrane from matrix, protein insertion into mitochondrial membrane	2.A.9.4.1	1.24288e-31	P53239	Inner membrane protein COX18, mitochondrial - Saccharomyces cerevisiae (Baker's yeast).	46.1538	65.3846	1	60KD_IMP	PF02096.25	9.4e-11	60Kd inner membrane protein	2	141-160 | 189-211
		2.A.16: The Telurite-resistance/Dicarboxylate Transporter (TDT) Family	B9J08_003703	B9J08_003703 CGDID:CAL0000218605 COORDS:Chr1_C_auris_B8441:3248032-3249390W, translated using codon table 12 (452 amino acids) Uncharacterized ORF; Ortholog(s) have sulfite transmembrane transporter activity, role in sulfite transport and plasma membrane localization	2.A.16.3.1	1.69066e-44	P41930	Sulfite sensitivity protein SSU1 - Saccharomyces cerevisiae (Baker's yeast).	46.6667	63.3333	1	SLAC1	PF03595.22	3.2e-68	Voltage-dependent anion channel	9	40-62 | 74-96 | 111-133 | 138-160 | 180-202 | 215-237 | 250-272 | 322-344 | 410-432
		2.A.17: The Proton-dependent Oligopeptide Transporter (POT/PTR) Family	B9J08_003830	B9J08_003830 CGDID:CAL0000225493 COORDS:Chr1_C_auris_B8441:3541744-3540002C, translated using codon table 12 (580 amino acids) Uncharacterized ORF; Has domain(s) with predicted transmembrane transporter activity, role in oligopeptide transport, transmembrane transport and membrane localization	2.A.17.2.5	0	Q59ST2	Ptr22p OS=Candida albicans (strain SC5314 / ATCC MYA-2876) OX=237561 GN=PTR22 PE=3 SV=1	60.2369	75.6345	1	PTR2	PF00854.27	7.6e-85	POT family	11	105-127 | 134-156 | 166-188 | 217-239 | 249-270 | 327-344 | 359-381 | 402-424 | 449-471 | 484-503 | 513-535
			B9J08_004188	B9J08_004188 CGDID:CAL0000222851 COORDS:Chr6_C_auris_B8441:253498-251729C, translated using codon table 12 (589 amino acids) Uncharacterized ORF; Ortholog(s) have dipeptide transmembrane transporter activity, peptide transmembrane transporter activity, tripeptide transmembrane transporter activity	2.A.17.2.5	0	Q59ST2	Ptr22p OS=Candida albicans (strain SC5314 / ATCC MYA-2876) OX=237561 GN=PTR22 PE=3 SV=1	63.8298	77.9006	1	PTR2	PF00854.27	4.2e-88	POT family	11	122-144 | 151-173 | 183-205 | 238-260 | 264-286 | 346-365 | 385-407 | 420-442 | 467-489 | 502-521 | 531-553
			B9J08_005124	B9J08_005124 CGDID:CAL0000221697 COORDS:Chr4_C_auris_B8441:498971-500680W, translated using codon table 12 (569 amino acids) Uncharacterized ORF; Has domain(s) with predicted transmembrane transporter activity, role in oligopeptide transport, transmembrane transport and membrane localization	2.A.17.2.5	0	Q59ST2	Ptr22p OS=Candida albicans (strain SC5314 / ATCC MYA-2876) OX=237561 GN=PTR22 PE=3 SV=1	65.5556	80.5556	1	PTR2	PF00854.27	2e-88	POT family	12	54-73 | 102-124 | 131-153 | 163-185 | 213-235 | 245-264 | 321-343 | 363-385 | 398-420 | 444-466 | 479-498 | 508-530
		2.A.18: The Amino Acid/Auxin Permease (AAAP) Family	B9J08_001537	B9J08_001537 CGDID:CAL0000216873 COORDS:Chr1_C_auris_B8441:22527-23969W, translated using codon table 12 (480 amino acids) Uncharacterized ORF; Protein of unknown function	2.A.18.4.1	6.84401e-40	P38680	N amino acid transport system protein (Methyltryptophan resistance protein) - Neurospora crassa.	48.4848	60.6061	1	Aa_trans	PF01490.24	1.5e-23	Transmembrane amino acid transporter protein	10	74-96 | 125-147 | 153-175 | 182-204 | 233-255 | 268-290 | 305-327 | 348-370 | 380-402 | 433-455
			B9J08_001541	B9J08_001541 CGDID:CAL0000228009 COORDS:Chr1_C_auris_B8441:30370-31800W, translated using codon table 12 (476 amino acids) Uncharacterized ORF; Protein of unknown function	2.A.18.4.1	5.77098e-40	P38680	N amino acid transport system protein (Methyltryptophan resistance protein) - Neurospora crassa.	58.3333	62.7907	1	Aa_trans	PF01490.24	8.8e-28	Transmembrane amino acid transporter protein	11	38-60 | 64-86 | 120-142 | 146-168 | 175-197 | 227-249 | 262-284 | 304-326 | 347-369 | 374-396 | 428-450
			B9J08_001536	B9J08_001536 CGDID:CAL0000218489 COORDS:Chr1_C_auris_B8441:20465-21907W, translated using codon table 12 (480 amino acids) Uncharacterized ORF; Protein of unknown function	2.A.18.4.2	8.65352e-45	Q6IT47	Aromatic and neutral aliphatic amino acid permease - Penicillium chrysogenum (Penicillium notatum).	43.75	60.7843	1	Aa_trans	PF01490.24	2.3e-26	Transmembrane amino acid transporter protein	11	43-65 | 69-91 | 125-147 | 157-175 | 182-204 | 232-254 | 267-289 | 309-331 | 352-374 | 379-401 | 433-455
			B9J08_000080	B9J08_000080 CGDID:CAL0000222061 COORDS:Chr2_C_auris_B8441:172535-174136W, translated using codon table 12 (533 amino acids) Uncharacterized ORF; Ortholog of <i>C. albicans SC5314</i> : C2_06330C_A/AVT1, <i>C. dubliniensis CD36</i> : Cd36_20720, <i>C. parapsilosis CDC317</i> : CPAR2_104670 and <i>Candida tenuis NRRL Y-1498</i> : CANTEDRAFT_113420	2.A.18.5.2	5.10149e-75	P47082	Hypothetical 65.3 kDa protein in PRE3-MPP10 intergenic region - Saccharomyces cerevisiae (Baker's yeast).	43.2432	72.7273	1	Aa_trans	PF01490.24	6e-53	Transmembrane amino acid transporter protein	11	139-158 | 163-185 | 211-233 | 243-265 | 270-292 | 307-329 | 350-372 | 392-414 | 449-468 | 472-494 | 507-529
			B9J08_002942	B9J08_002942 CGDID:CAL0000227343 COORDS:Chr1_C_auris_B8441:1696449-1694665C, translated using codon table 12 (594 amino acids) Uncharacterized ORF; Ortholog(s) have L-glutamine transmembrane transporter activity, L-isoleucine transmembrane transporter activity, L-tyrosine transmembrane transporter activity	2.A.18.5.2	1.75452e-154	P47082	Hypothetical 65.3 kDa protein in PRE3-MPP10 intergenic region - Saccharomyces cerevisiae (Baker's yeast).	68.75	100	1	Aa_trans	PF01490.24	1.2e-67	Transmembrane amino acid transporter protein	9	202-221 | 226-248 | 274-296 | 336-358 | 379-401 | 416-438 | 513-531 | 536-558 | 571-593
			B9J08_002102	B9J08_002102 CGDID:CAL0000218095 COORDS:Chr3_C_auris_B8441:335474-334149C, translated using codon table 12 (441 amino acids) Uncharacterized ORF; Ortholog(s) have role in amino acid transport, regulation of sporulation and fungal-type vacuole, plasma membrane, vacuolar membrane localization	2.A.18.6.19	1.36979e-102	P40501	Vacuolar amino acid transporter 7 OS=Saccharomyces cerevisiae (strain ATCC 204508 / S288c) GN=AVT7 PE=1 SV=1	44.8276	62.069	1	Aa_trans	PF01490.24	1.1e-75	Transmembrane amino acid transporter protein	11	12-34 | 38-60 | 73-95 | 100-122 | 155-177 | 187-209 | 230-252 | 272-291 | 352-371 | 375-397 | 418-440
			B9J08_002928	B9J08_002928 CGDID:CAL0000226467 COORDS:Chr1_C_auris_B8441:1662536-1664041W, translated using codon table 12 (501 amino acids) Uncharacterized ORF; Ortholog(s) have endoplasmic reticulum localization	2.A.18.6.20	3.62449e-133	P39981	Vacuolar amino acid transporter 2 OS=Saccharomyces cerevisiae (strain ATCC 204508 / S288c) GN=AVT2 PE=2 SV=1	47.6821	64.9007	1	Aa_trans	PF01490.24	2.2e-73	Transmembrane amino acid transporter protein	11	73-92 | 97-119 | 144-166 | 188-210 | 222-244 | 264-286 | 298-320 | 340-362 | 395-417 | 421-443 | 464-486
			B9J08_001929	B9J08_001929 CGDID:CAL0000226819 COORDS:Chr1_C_auris_B8441:848975-850366W, translated using codon table 12 (463 amino acids) Uncharacterized ORF; Ortholog(s) have L-arginine transmembrane transporter activity, L-aspartate transmembrane transporter activity and L-glutamate transmembrane transporter activity, <a href="#GOsection">more</a>	2.A.18.6.6	1.07951e-104	P40074	Hypothetical 48.8 kDa protein in SSU81-SCS2 intergenic region - Saccharomyces cerevisiae (Baker's yeast).	48.1481	66.6667	1	Aa_trans	PF01490.24	3.1e-79	Transmembrane amino acid transporter protein	11	12-29 | 33-55 | 81-103 | 123-145 | 152-174 | 194-213 | 233-255 | 275-292 | 369-391 | 396-418 | 439-461
			B9J08_001241	B9J08_001241 CGDID:CAL0000227701 COORDS:Chr3_C_auris_B8441:1017623-1015707C, translated using codon table 12 (638 amino acids) Uncharacterized ORF; Ortholog(s) have L-arginine transmembrane transporter activity, L-glutamine transmembrane transporter activity and L-histidine transmembrane transporter activity, <a href="#GOsection">more</a>	2.A.18.7.2	3.63036e-136	P50944	Vacuolar amino acid transporter 4 OS=Saccharomyces cerevisiae (strain ATCC 204508 / S288c) GN=AVT4 PE=1 SV=1	43.2432	64.8649	1	Aa_trans	PF01490.24	6.6e-85	Transmembrane amino acid transporter protein	10	260-282 | 308-327 | 347-366 | 373-395 | 419-438 | 451-473 | 493-515 | 542-559 | 565-587 | 618-637
		2.A.19: The Ca2+:Cation Antiporter (CaCA) Family	B9J08_000262	B9J08_000262 CGDID:CAL0000217663 COORDS:Chr2_C_auris_B8441:546144-547379W, translated using codon table 12 (411 amino acids) Uncharacterized ORF; Ortholog(s) have calcium:proton antiporter activity, potassium:proton antiporter activity and role in calcium ion transport, intracellular calcium ion homeostasis, transmembrane transport	2.A.19.2.2	3.03576e-148	Q99385	CHROMOSOME IV READING FRAME ORF YDL128W - Saccharomyces cerevisiae (Baker's yeast).	62.0347	78.66	2	Na_Ca_ex | Na_Ca_ex	PF01699.29 | PF01699.29	1.4e-27 | 3e-23	Sodium/calcium exchanger protein | Sodium/calcium exchanger protein	11	21-43 | 58-75 | 88-110 | 120-142 | 155-177 | 197-219 | 258-280 | 295-317 | 324-346 | 356-378 | 383-405
			B9J08_001254	B9J08_001254 CGDID:CAL0000223563 COORDS:Chr3_C_auris_B8441:1036758-1039844W, translated using codon table 12 (1028 amino acids) Uncharacterized ORF; Ortholog(s) have calcium:proton antiporter activity, potassium:proton antiporter activity, sodium:proton antiporter activity and role in potassium ion transport, proton transmembrane transport, sodium ion transport	2.A.19.7.1	8.1125e-159	P42839	Putative cation exchanger YNL321W - Saccharomyces cerevisiae (Baker's yeast).	62.5	76.6304	3	Na_Ca_ex | YccF | Na_Ca_ex	PF01699.29 | PF03733.18 | PF01699.29	9.4e-21 | 1.7e-12 | 2.6e-08	Sodium/calcium exchanger protein | Inner membrane component domain | Sodium/calcium exchanger protein	14	251-273 | 419-436 | 440-462 | 522-541 | 551-573 | 586-608 | 618-640 | 652-674 | 718-740 | 851-868 | 888-910 | 917-939 | 954-972 | 979-998
		2.A.20: The Inorganic Phosphate Transporter (PiT) Family	B9J08_002202	B9J08_002202 CGDID:CAL0000224977 COORDS:Chr3_C_auris_B8441:566705-568402W, translated using codon table 12 (565 amino acids) Uncharacterized ORF; Ortholog(s) have sodium:inorganic phosphate symporter activity, role in phosphate ion transmembrane transport, phosphate ion transport, transmembrane transport and plasma membrane localization	2.A.20.2.10	0	B5M4W2	Sodium phosphate symporter OS=Komagataella pastoris GN=Pho89 PE=4 SV=1	63.5889	77.1777	1	PHO4	PF01384.25	5.5e-124	Phosphate transporter family	9	7-24 | 44-66 | 86-108 | 149-171 | 183-205 | 220-242 | 394-413 | 438-460 | 531-553
		2.A.21: The Solute:Sodium Symporter (SSS) Family	B9J08_002456	B9J08_002456 CGDID:CAL0000226189 COORDS:Chr7_C_auris_B8441:493399-495576W, translated using codon table 12 (725 amino acids) Uncharacterized ORF; Ortholog(s) have putrescine transmembrane transporter activity, spermidine transmembrane transporter activity, urea transmembrane transporter activity and role in putrescine transport, spermidine transport, urea transport	2.A.21.6.4	0	Q59VF2	Potential urea active transport protein OS=Candida albicans (strain SC5314 / ATCC MYA-2876) GN=DUR31 PE=3 SV=1	64.2755	78.9096	1	SSF	PF00474.23	7.9e-19	Sodium:solute symporter family	15	15-37 | 59-78 | 88-110 | 137-159 | 164-186 | 193-215 | 257-279 | 292-314 | 359-381 | 402-424 | 429-451 | 458-477 | 497-519 | 591-613 | 628-650
			B9J08_004725	B9J08_004725 CGDID:CAL0000223709 COORDS:Chr5_C_auris_B8441:594547-596491W, translated using codon table 12 (522 amino acids) Uncharacterized ORF; Has domain(s) with predicted transmembrane transporter activity, role in transmembrane transport and membrane localization	2.A.21.6.5	5.37608e-147	Q7SE83	Putative uncharacterized protein OS=Neurospora crassa (strain ATCC 24698 / 74-OR23-1A / CBS 708.71 / DSM 1257 / FGSC 987) GN=NCU11204 PE=3 SV=2	48.3019	66.7925	1	SSF	PF00474.23	5.2e-07	Sodium:solute symporter family	13	10-32 | 45-67 | 77-99 | 119-141 | 156-178 | 185-207 | 227-249 | 262-284 | 299-321 | 349-368 | 374-396 | 409-431 | 451-473
		2.A.28: The Bile Acid:Na+ Symporter (BASS) Family	B9J08_002839	B9J08_002839 CGDID:CAL0000225277 COORDS:Chr1_C_auris_B8441:1479622-1480938W, translated using codon table 12 (438 amino acids) Uncharacterized ORF; Ortholog(s) have role in negative regulation of cytosolic calcium ion concentration and cellular bud neck, plasma membrane localization	2.A.28.3.7	0	Q59UQ7	Putative uncharacterized protein OS=Candida albicans (strain SC5314 / ATCC MYA-2876) GN=CaO19.13108 PE=4 SV=1	76.1194	88.0597	1	SBF_like	PF13593.11	3.5e-110	SBF-like CPA transporter family (DUF4137)	8	19-41 | 56-75 | 88-110 | 120-142 | 155-177 | 204-223 | 235-257 | 267-289
		2.A.29: The Mitochondrial Carrier (MC) Family	B9J08_000434	B9J08_000434 CGDID:CAL0000222381 COORDS:Chr2_C_auris_B8441:898614-897703C, translated using codon table 12 (303 amino acids) Uncharacterized ORF; Ortholog(s) have ATP:ADP antiporter activity, ATPase-coupled transmembrane transporter activity	2.A.29.1.7	5.9841e-159	P18239	ADP,ATP carrier protein 2 - Saccharomyces cerevisiae (Baker's yeast).	80.602	89.6321	3	Mito_carr | Mito_carr | Mito_carr	PF00153.32 | PF00153.32 | PF00153.32	8.4e-27 | 3.9e-21 | 4.1e-19	Mitochondrial carrier protein | Mitochondrial carrier protein | Mitochondrial carrier protein	3	111-133 | 175-197 | 212-234
			B9J08_004735	B9J08_004735 CGDID:CAL0000221617 COORDS:Chr5_C_auris_B8441:620667-621575W, translated using codon table 12 (302 amino acids) Uncharacterized ORF; Ortholog(s) have FAD transmembrane transporter activity, role in FAD transport and mitochondrion localization	2.A.29.10.1	3.66196e-57	P40464	MITOCHONDRIAL FAD CARRIER PROTEIN FLX1 - Saccharomyces cerevisiae (Baker's yeast).	56.5217	73.913	3	Mito_carr | Mito_carr | Mito_carr	PF00153.32 | PF00153.32 | PF00153.32	7.3e-23 | 6.5e-22 | 5.6e-08	Mitochondrial carrier protein | Mitochondrial carrier protein | Mitochondrial carrier protein
			B9J08_003719	B9J08_003719 CGDID:CAL0000217501 COORDS:Chr1_C_auris_B8441:3286206-3285100C, translated using codon table 12 (368 amino acids) Uncharacterized ORF; Ortholog(s) have pyrimidine nucleotide transmembrane transporter activity, role in metal ion transport, mitochondrial genome maintenance, pyrimidine nucleotide transport, transmembrane transport and mitochondrion localization	2.A.29.10.4	4.80718e-143	P38127	2.A.29.10.4 Mitochondrial carrier protein RIM2	58.4656	72.7513	3	Mito_carr | Mito_carr | Mito_carr	PF00153.32 | PF00153.32 | PF00153.32	2.7e-25 | 1.5e-24 | 8.2e-19	Mitochondrial carrier protein | Mitochondrial carrier protein | Mitochondrial carrier protein	1	56-78
			B9J08_004829	B9J08_004829 CGDID:CAL0000221325 COORDS:Chr5_C_auris_B8441:835996-837033W, translated using codon table 12 (345 amino acids) Uncharacterized ORF; Ortholog(s) have NAD transmembrane transporter activity, pyruvate secondary active transmembrane transporter activity, role in NAD transmembrane transport, mitochondrial pyruvate transmembrane transport and mitochondrion localization	2.A.29.10.5	1.31541e-103	P40556	Putative mitochondrial carrier YIL006W - Saccharomyces cerevisiae (Baker's yeast).	52.443	68.4039	3	Mito_carr | Mito_carr | Mito_carr	PF00153.32 | PF00153.32 | PF00153.32	5.1e-26 | 1.6e-22 | 8e-22	Mitochondrial carrier protein | Mitochondrial carrier protein | Mitochondrial carrier protein	4	53-75 | 107-129 | 151-173 | 207-229
			B9J08_000390	B9J08_000390 CGDID:CAL0000219067 COORDS:Chr2_C_auris_B8441:798050-799249W, translated using codon table 12 (399 amino acids) Uncharacterized ORF; Ortholog(s) have coenzyme A transmembrane transporter activity, role in coenzyme A transport and mitochondrial inner membrane localization	2.A.29.12.4	5.18862e-119	P38702	Mitochondrial carrier protein LEU5 OS=Saccharomyces cerevisiae (strain ATCC 204508 / S288c) GN=LEU5 PE=2 SV=1	51.2887	67.8571	3	Mito_carr | Mito_carr | Mito_carr	PF00153.32 | PF00153.32 | PF00153.32	6e-22 | 2.8e-21 | 1e-06	Mitochondrial carrier protein | Mitochondrial carrier protein | Mitochondrial carrier protein	1	368-390
			B9J08_004365	B9J08_004365 CGDID:CAL0000227481 COORDS:Chr6_C_auris_B8441:650520-649588C, translated using codon table 12 (310 amino acids) Uncharacterized ORF; Ortholog(s) have succinate:fumarate antiporter activity and role in fumarate transport, succinate transport	2.A.29.13.1	1.18137e-153	P33303	REGULATOR OF ACETYL-COA SYNTHETASE ACTIVITY - Saccharomyces cerevisiae (Baker's yeast).	72.093	81.7276	3	Mito_carr | Mito_carr | Mito_carr	PF00153.32 | PF00153.32 | PF00153.32	7.8e-24 | 5.1e-22 | 2.3e-21	Mitochondrial carrier protein | Mitochondrial carrier protein | Mitochondrial carrier protein
			B9J08_004633	B9J08_004633 CGDID:CAL0000224251 COORDS:Chr5_C_auris_B8441:399115-396971C, translated using codon table 12 (714 amino acids) Uncharacterized ORF; Ortholog(s) have L-aspartate transmembrane transporter activity, L-glutamate transmembrane transporter activity, antiporter activity, uniporter activity	2.A.29.14.4	6.63977e-122	Q12482	Hypothetical protein YPR020C - Saccharomyces cerevisiae (Baker's yeast).	48.4407	64.7887	3	Mito_carr | Mito_carr | Mito_carr	PF00153.32 | PF00153.32 | PF00153.32	5e-26 | 1.5e-24 | 2.8e-19	Mitochondrial carrier protein | Mitochondrial carrier protein | Mitochondrial carrier protein
			B9J08_003699	B9J08_003699 CGDID:CAL0000225145 COORDS:Chr1_C_auris_B8441:3239967-3238792C, translated using codon table 12 (391 amino acids) Uncharacterized ORF; Ortholog(s) have pyridoxal phosphate binding activity, role in intracellular iron ion homeostasis, pyridoxal phosphate transport and mitochondrion localization	2.A.29.14.8	9.32554e-50	Q9BZJ4	Solute carrier family 25 member 39 OS=Homo sapiens GN=SLC25A39 PE=2 SV=2	50	71.4286	3	Mito_carr | Mito_carr | Mito_carr	PF00153.32 | PF00153.32 | PF00153.32	1.4e-26 | 2.1e-16 | 2.6e-08	Mitochondrial carrier protein | Mitochondrial carrier protein | Mitochondrial carrier protein
			B9J08_000034	B9J08_000034 CGDID:CAL0000222043 COORDS:Chr2_C_auris_B8441:85014-84028C, translated using codon table 12 (328 amino acids) Uncharacterized ORF; Ortholog(s) have isopropylmalate transmembrane transporter activity, malonate(1-) transmembrane transporter activity, oxaloacetate transmembrane transporter activity, sulfate transmembrane transporter activity	2.A.29.15.1	6.00543e-124	P32332	MITOCHONDRIAL CARRIER PROTEIN PMT - Saccharomyces cerevisiae (Baker's yeast).	59.0625	77.5	3	Mito_carr | Mito_carr | Mito_carr	PF00153.32 | PF00153.32 | PF00153.32	7.6e-18 | 1.5e-17 | 1.5e-16	Mitochondrial carrier protein | Mitochondrial carrier protein | Mitochondrial carrier protein	3	15-37 | 129-151 | 235-257
			B9J08_003678	B9J08_003678 CGDID:CAL0000223005 COORDS:Chr1_C_auris_B8441:3203437-3202355C, translated using codon table 12 (360 amino acids) Uncharacterized ORF; Ortholog(s) have adenine nucleotide transmembrane transporter activity, role in ATP transport, fatty acid beta-oxidation, peroxisome organization and peroxisomal membrane localization	2.A.29.17.1	1.51409e-73	Q06497	Similar to mitochondrial ADP/ATP carrier protein - Saccharomyces cerevisiae (Baker's yeast).	43.4783	69.5652	3	Mito_carr | Mito_carr | Mito_carr	PF00153.32 | PF00153.32 | PF00153.32	1.2e-16 | 2.2e-13 | 2.7e-13	Mitochondrial carrier protein | Mitochondrial carrier protein | Mitochondrial carrier protein
			B9J08_000231	B9J08_000231 CGDID:CAL0000224077 COORDS:Chr2_C_auris_B8441:493192-492307C, translated using codon table 12 (278 amino acids) Uncharacterized ORF; Ortholog(s) have S-adenosyl-L-methionine transmembrane transporter activity, role in S-adenosyl-L-methionine transport and mitochondrion localization	2.A.29.18.1	8.23752e-101	P38921	Putative mitochondrial carrier protein PET8 - Saccharomyces cerevisiae (Baker's yeast).	56.993	72.7273	4	Mito_carr | Mito_carr | Mito_carr | Mito_carr	PF00153.32 | PF00153.32 | PF00153.32 | PF00153.32	5.4e-17 | 5.3e-13 | 1.5e-06 | 5.6e-06	Mitochondrial carrier protein | Mitochondrial carrier protein | Mitochondrial carrier protein | Mitochondrial carrier protein
			B9J08_004427	B9J08_004427 CGDID:CAL0000227091 COORDS:Chr6_C_auris_B8441:789078-790172W, translated using codon table 12 (364 amino acids) Uncharacterized ORF; Ortholog(s) have magnesium ion transmembrane transporter activity, role in magnesium ion export from mitochondrion, magnesium ion transport and mitochondrial inner membrane localization	2.A.29.18.6	8.02249e-111	Q03829	Uncharacterized mitochondrial carrier YMR166C OS=Saccharomyces cerevisiae (strain ATCC 204508 / S288c) OX=559292 GN=YMR166C PE=1 SV=1	61.2179	76.1905	3	Mito_carr | Mito_carr | Mito_carr	PF00153.32 | PF00153.32 | PF00153.32	2.5e-21 | 6.8e-18 | 6.4e-16	Mitochondrial carrier protein | Mitochondrial carrier protein | Mitochondrial carrier protein
			B9J08_001428	B9J08_001428 CGDID:CAL0000217625 COORDS:Chr3_C_auris_B8441:1436891-1437841W, translated using codon table 12 (290 amino acids) Uncharacterized ORF; Ortholog(s) have dicarboxylic acid transmembrane transporter activity, role in dicarboxylic acid transport and mitochondrial envelope localization	2.A.29.2.3	1.53678e-123	Q06143	BELONGS TO THE MITOCHONDRIAL CARRIER FAMILY - Saccharomyces cerevisiae (Baker's yeast).	60.4096	73.3788	3	Mito_carr | Mito_carr | Mito_carr	PF00153.32 | PF00153.32 | PF00153.32	2.5e-21 | 1.7e-18 | 3.6e-18	Mitochondrial carrier protein | Mitochondrial carrier protein | Mitochondrial carrier protein
			B9J08_005103	B9J08_005103 CGDID:CAL0000223787 COORDS:Chr4_C_auris_B8441:446500-447360W, translated using codon table 12 (286 amino acids) Uncharacterized ORF; Ortholog(s) have dicarboxylic acid transmembrane transporter activity, role in mitochondrial transport and mitochondrial inner membrane, mitochondrion localization	2.A.29.2.8	2.06646e-122	Q03028	Mitochondrial 2-oxodicarboxylate carrier 1 - Saccharomyces cerevisiae (Baker's yeast).	59.6721	72.6351	3	Mito_carr | Mito_carr | Mito_carr	PF00153.32 | PF00153.32 | PF00153.32	3.7e-23 | 7.6e-19 | 1.5e-17	Mitochondrial carrier protein | Mitochondrial carrier protein | Mitochondrial carrier protein
			B9J08_005501	B9J08_005501 CGDID:CAL0000226429 COORDS:Chr4_C_auris_B8441:1321733-1322638W, translated using codon table 12 (301 amino acids) Uncharacterized ORF; Ortholog(s) have guanine nucleotide transmembrane transporter activity and role in guanine nucleotide transport, intracellular iron ion homeostasis, mitochondrial genome maintenance, transmembrane transport	2.A.29.21.1	1.84259e-165	P38988	Putative mitochondrial carrier protein YHM1/SHM1 - Saccharomyces cerevisiae (Baker's yeast).	84.6154	92.3077	2	Mito_carr | Mito_carr	PF00153.32 | PF00153.32	8.1e-15 | 2.2e-09	Mitochondrial carrier protein | Mitochondrial carrier protein
			B9J08_000093	B9J08_000093 CGDID:CAL0000227365 COORDS:Chr2_C_auris_B8441:207313-208905W, translated using codon table 12 (530 amino acids) Uncharacterized ORF; Ortholog(s) have ATP:ADP antiporter activity, calcium ion binding activity and role in ADP transport, ATP transport, mitochondrial transport	2.A.29.23.2	2.88378e-179	P48233	Calcium-binding mitochondrial carrier SAL1 - Saccharomyces cerevisiae (Baker's yeast).	50.7168	67.1233	6	Mito_carr | Mito_carr | EF-hand_7 | Mito_carr | EF-hand_7 | Mito_carr	PF00153.32 | PF00153.32 | PF13499.12 | PF00153.32 | PF13499.12 | PF00153.32	6.8e-22 | 1e-20 | 8e-13 | 1.4e-10 | 1.4e-08 | 0.00011	Mitochondrial carrier protein | Mitochondrial carrier protein | EF-hand domain pair | Mitochondrial carrier protein | EF-hand domain pair | Mitochondrial carrier protein	3	171-193 | 387-409 | 437-459
			B9J08_000864	B9J08_000864 CGDID:CAL0000221567 COORDS:Chr2_C_auris_B8441:1868852-1869802W, translated using codon table 12 (316 amino acids) Uncharacterized ORF; Ortholog(s) have 3'-phosphoadenosine 5'-phosphosulfate transmembrane transporter activity, 5'-adenylyl sulfate transmembrane transporter activity	2.A.29.23.9	1.87012e-110	Q12251	Uncharacterized mitochondrial carrier YPR011C OS=Saccharomyces cerevisiae (strain ATCC 204508 / S288c) GN=YPR011C PE=1 SV=1	51.8987	75	3	Mito_carr | Mito_carr | Mito_carr	PF00153.32 | PF00153.32 | PF00153.32	9.8e-25 | 3.1e-20 | 9.8e-18	Mitochondrial carrier protein | Mitochondrial carrier protein | Mitochondrial carrier protein	2	182-204 | 224-246
			B9J08_003190	B9J08_003190 CGDID:CAL0000228135 COORDS:Chr1_C_auris_B8441:2150894-2151859W, translated using codon table 12 (303 amino acids) Uncharacterized ORF; Ortholog(s) have thiamine pyrophosphate transmembrane transporter activity, role in mitochondrial thiamine pyrophosphate transmembrane transport and mitochondrial inner membrane localization	2.A.29.28.1	5.22642e-64	P53257	Putative mitochondrial carrier YGR096W - Saccharomyces cerevisiae (Baker's yeast).	46.4286	67.7419	3	Mito_carr | Mito_carr | Mito_carr	PF00153.32 | PF00153.32 | PF00153.32	4.5e-22 | 1.4e-17 | 3.1e-15	Mitochondrial carrier protein | Mitochondrial carrier protein | Mitochondrial carrier protein	2	171-193 | 213-235
			B9J08_004591	B9J08_004591 CGDID:CAL0000222891 COORDS:Chr5_C_auris_B8441:305745-306647W, translated using codon table 12 (300 amino acids) Uncharacterized ORF; Ortholog(s) have DNA binding, tricarboxylate secondary active transmembrane transporter activity	2.A.29.29.1	2.22881e-161	Q04013	Mitochondrial DNA replication protein YHM2 OS=Saccharomyces cerevisiae GN=YHM2 PE=1 SV=1	77.3196	87.6289	3	Mito_carr | Mito_carr | Mito_carr	PF00153.32 | PF00153.32 | PF00153.32	7.5e-13 | 3.3e-07 | 7.5e-07	Mitochondrial carrier protein | Mitochondrial carrier protein | Mitochondrial carrier protein
			B9J08_004038	B9J08_004038 CGDID:CAL0000218321 COORDS:Chr1_C_auris_B8441:4011277-4010354C, translated using codon table 12 (307 amino acids) Uncharacterized ORF; Ortholog(s) have inorganic phosphate transmembrane transporter activity, role in phosphate ion transmembrane transport and mitochondrial inner membrane, mitochondrion localization	2.A.29.4.3	6.20561e-145	P23641	Mitochondrial phosphate carrier protein OS=Saccharomyces cerevisiae GN=MIR1 PE=1 SV=1	76.5472	86.9707	3	Mito_carr | Mito_carr | Mito_carr	PF00153.32 | PF00153.32 | PF00153.32	4.7e-20 | 1.3e-15 | 1.7e-08	Mitochondrial carrier protein | Mitochondrial carrier protein | Mitochondrial carrier protein
			B9J08_004825	B9J08_004825 CGDID:CAL0000227271 COORDS:Chr5_C_auris_B8441:826402-825407C, translated using codon table 12 (331 amino acids) Uncharacterized ORF; Ortholog(s) have copper ion transmembrane transporter activity, inorganic phosphate transmembrane transporter activity	2.A.29.4.4	1.69929e-133	P40035	Mitochondrial phosphate carrier protein 2 OS=Saccharomyces cerevisiae GN=PIC2 PE=1 SV=1	61.794	75.4153	3	Mito_carr | Mito_carr | Mito_carr	PF00153.32 | PF00153.32 | PF00153.32	2.2e-19 | 2.8e-14 | 1.5e-10	Mitochondrial carrier protein | Mitochondrial carrier protein | Mitochondrial carrier protein
			B9J08_005181	B9J08_005181 CGDID:CAL0000227827 COORDS:Chr4_C_auris_B8441:604982-604011C, translated using codon table 12 (323 amino acids) Uncharacterized ORF; Ortholog(s) have iron ion transmembrane transporter activity, role in iron import into the mitochondrion and mitochondrial inner membrane localization	2.A.29.5.1	1.7491e-95	P10566	Mitochondrial RNA-splicing protein MRS3 OS=Saccharomyces cerevisiae GN=MRS3 PE=1 SV=4	52.381	64.7619	3	Mito_carr | Mito_carr | Mito_carr	PF00153.32 | PF00153.32 | PF00153.32	1.2e-22 | 8.2e-21 | 1.2e-16	Mitochondrial carrier protein | Mitochondrial carrier protein | Mitochondrial carrier protein
			B9J08_003750	B9J08_003750 CGDID:CAL0000218063 COORDS:Chr1_C_auris_B8441:3353826-3354782W, translated using codon table 12 (318 amino acids) Uncharacterized ORF; Ortholog of <i>C. albicans SC5314</i> : C3_04630W_A, <i>C. dubliniensis CD36</i> : Cd36_84580, <i>C. parapsilosis CDC317</i> : CPAR2_404290 and <i>Candida tenuis NRRL Y-1498</i> : CANTEDRAFT_115338	2.A.29.6.1	6.22544e-58	Q00319	Peroxisomal membrane protein PMP47B - Candida boidinii (Yeast).	54.1667	80.9524	3	Mito_carr | Mito_carr | Mito_carr	PF00153.32 | PF00153.32 | PF00153.32	4.7e-16 | 6.9e-16 | 5.2e-15	Mitochondrial carrier protein | Mitochondrial carrier protein | Mitochondrial carrier protein	5	10-32 | 63-85 | 112-134 | 168-190 | 210-232
			B9J08_003544	B9J08_003544 CGDID:CAL0000219591 COORDS:Chr1_C_auris_B8441:2912187-2911202C, translated using codon table 12 (294 amino acids) Uncharacterized ORF; Ortholog(s) have tricarboxylate secondary active transmembrane transporter activity and role in mitochondrial citrate transmembrane transport, transmembrane transport	2.A.29.7.3	5.30648e-136	P38152	Tricarboxylate transport protein - Saccharomyces cerevisiae (Baker's yeast).	69.9659	82.2526	3	Mito_carr | Mito_carr | Mito_carr	PF00153.32 | PF00153.32 | PF00153.32	8.9e-23 | 4.5e-19 | 5.2e-15	Mitochondrial carrier protein | Mitochondrial carrier protein | Mitochondrial carrier protein
			B9J08_001399	B9J08_001399 CGDID:CAL0000217429 COORDS:Chr3_C_auris_B8441:1371453-1370578C, translated using codon table 12 (291 amino acids) Uncharacterized ORF; Ortholog of <i>C. albicans SC5314</i> : C4_02080W_A, <i>C. dubliniensis CD36</i> : Cd36_41970, <i>Candida tenuis NRRL Y-1498</i> : CANTEDRAFT_114740 and <i>Debaryomyces hansenii CBS767</i> : DEHA2G18260g	2.A.29.8.12	7.60391e-38	P32331	Carrier protein YMC1, mitochondrial OS=Saccharomyces cerevisiae (strain ATCC 204508 / S288c) GN=YMC1 PE=1 SV=2	51.7241	72.4138	3	Mito_carr | Mito_carr | Mito_carr	PF00153.32 | PF00153.32 | PF00153.32	9.3e-20 | 1.7e-18 | 3e-08	Mitochondrial carrier protein | Mitochondrial carrier protein | Mitochondrial carrier protein	4	69-91 | 106-128 | 162-184 | 199-221
			B9J08_000342	B9J08_000342 CGDID:CAL0000221097 COORDS:Chr2_C_auris_B8441:700858-701724W, translated using codon table 12 (288 amino acids) Uncharacterized ORF; Has domain(s) with predicted role in transmembrane transport	2.A.29.8.12	2.07592e-70	P32331	Carrier protein YMC1, mitochondrial OS=Saccharomyces cerevisiae (strain ATCC 204508 / S288c) GN=YMC1 PE=1 SV=2	46.3415	68.75	3	Mito_carr | Mito_carr | Mito_carr	PF00153.32 | PF00153.32 | PF00153.32	2.9e-18 | 1.3e-16 | 2.2e-16	Mitochondrial carrier protein | Mitochondrial carrier protein | Mitochondrial carrier protein
			B9J08_002816	B9J08_002816 CGDID:CAL0000217963 COORDS:Chr1_C_auris_B8441:1430466-1429567C, translated using codon table 12 (299 amino acids) Uncharacterized ORF; Ortholog(s) have glycine transmembrane transporter activity, organic acid transmembrane transporter activity and role in glycine import into mitochondrion, heme biosynthetic process, mitochondrial transport	2.A.29.8.12	5.59515e-108	P32331	Carrier protein YMC1, mitochondrial OS=Saccharomyces cerevisiae (strain ATCC 204508 / S288c) GN=YMC1 PE=1 SV=2	58.3333	72.6667	3	Mito_carr | Mito_carr | Mito_carr	PF00153.32 | PF00153.32 | PF00153.32	6.9e-22 | 9.4e-21 | 2.2e-19	Mitochondrial carrier protein | Mitochondrial carrier protein | Mitochondrial carrier protein
			B9J08_001889	B9J08_001889 CGDID:CAL0000222081 COORDS:Chr1_C_auris_B8441:747219-748067W, translated using codon table 12 (282 amino acids) Uncharacterized ORF; Ortholog(s) have carnitine:acyl carnitine antiporter activity, role in fatty acid metabolic process and mitochondrial inner membrane localization	2.A.29.8.4	1.25811e-96	Q12289	Mitochondrial carnitine carrier - Saccharomyces cerevisiae (Baker's yeast).	56.4626	72.1088	3	Mito_carr | Mito_carr | Mito_carr	PF00153.32 | PF00153.32 | PF00153.32	3.6e-20 | 2.5e-19 | 2.6e-17	Mitochondrial carrier protein | Mitochondrial carrier protein | Mitochondrial carrier protein	4	15-37 | 61-83 | 103-125 | 195-217
			B9J08_003754	B9J08_003754 CGDID:CAL0000218037 COORDS:Chr1_C_auris_B8441:3361223-3360372C, translated using codon table 12 (283 amino acids) Uncharacterized ORF; Ortholog(s) have L-ornithine transmembrane transporter activity, role in arginine biosynthetic process, mitochondrial L-ornithine transmembrane transport and mitochondrial envelope localization	2.A.29.9.2	6.77461e-66	Q12375	Mitochondrial ornithine carrier protein - Saccharomyces cerevisiae (Baker's yeast).	43.8596	72.4138	3	Mito_carr | Mito_carr | Mito_carr	PF00153.32 | PF00153.32 | PF00153.32	1.6e-22 | 2.1e-17 | 3.4e-16	Mitochondrial carrier protein | Mitochondrial carrier protein | Mitochondrial carrier protein
		2.A.30: The Cation-Chloride Cotransporter (CCC) Family	B9J08_002901	B9J08_002901 CGDID:CAL0000224889 COORDS:Chr1_C_auris_B8441:1620956-1624774W, translated using codon table 12 (1272 amino acids) Uncharacterized ORF; Has domain(s) with predicted chloride:monoatomic cation symporter activity, transmembrane transporter activity, role in monoatomic ion transport, transmembrane transport and membrane localization	2.A.30.1.6	2.16025e-110	Q9BXP2	Solute carrier family 12 member 9 OS=Homo sapiens GN=SLC12A9 PE=1 SV=1	44.7368	71.8182	2	AA_permease | SLC12	PF00324.27 | PF03522.20	7.3e-42 | 2.5e-06	Amino acid permease | Solute carrier family 12	11	44-66 | 71-93 | 114-136 | 163-185 | 192-214 | 265-284 | 297-319 | 339-361 | 392-410 | 415-437 | 458-492
		2.A.31: The Anion Exchanger (AE) Family	B9J08_002715	B9J08_002715 CGDID:CAL0000219457 COORDS:Chr1_C_auris_B8441:1245708-1244068C, translated using codon table 12 (546 amino acids) Uncharacterized ORF; Ortholog(s) have borate efflux transmembrane transporter activity, role in borate transport, protein targeting to vacuole and fungal-type vacuole, plasma membrane localization	2.A.31.3.7	0	MCP8718963.1	MAG: sodium bicarbonate transporter family protein [Asgard group archaeon]	66.8539	81.6479	2	HCO3_cotransp | HCO3_cotransp	PF00955.27 | PF00955.27	5e-43 | 2.8e-38	HCO3- transporter integral membrane domain | HCO3- transporter integral membrane domain	12	37-56 | 66-85 | 92-111 | 121-143 | 155-174 | 189-211 | 218-240 | 279-301 | 322-344 | 396-418 | 460-479 | 484-506
		2.A.36: The Monovalent Cation:Proton Antiporter-1 (CPA1) Family	B9J08_004593	B9J08_004593 CGDID:CAL0000219415 COORDS:Chr5_C_auris_B8441:310342-312276W, translated using codon table 12 (644 amino acids) Uncharacterized ORF; Ortholog(s) have potassium:proton antiporter activity, sodium:proton antiporter activity	2.A.36.1.12	0	Q04121	Endosomal/prevacuolar sodium/hydrogen exchanger OS=Saccharomyces cerevisiae GN=NHX1 PE=1 SV=1	62.2257	73.9812	1	Na_H_Exchanger	PF00999.27	2.8e-66	Sodium/hydrogen exchanger, transmembrane	10	51-73 | 85-107 | 117-134 | 146-168 | 183-205 | 249-271 | 304-326 | 338-360 | 370-392 | 455-477
			B9J08_003518	B9J08_003518 CGDID:CAL0000224805 COORDS:Chr1_C_auris_B8441:2870052-2867323C, translated using codon table 12 (880 amino acids) Uncharacterized ORF; Ortholog(s) have sodium:proton antiporter activity	2.A.36.4.4	0	Q9P937	Na+/H+ antiporter Cnh1 - Candida albicans (Yeast).	64.4764	81.1088	3	Na_H_Exchanger | Nha1_C | Nha1_C	PF00999.27 | PF08619.15 | PF08619.15	1.9e-62 | 9.5e-53 | 1.9e-06	Sodium/hydrogen exchanger, transmembrane | Alkali metal cation/H+ antiporter Nha1 C terminus | Alkali metal cation/H+ antiporter Nha1 C terminus	8	10-32 | 101-123 | 203-225 | 245-264 | 292-314 | 326-348 | 358-380 | 416-438
		2.A.37: The Monovalent Cation:Proton Antiporter-2 (CPA2) Family	B9J08_000831	B9J08_000831 CGDID:CAL0000226397 COORDS:Chr2_C_auris_B8441:1800613-1802892W, translated using codon table 12 (759 amino acids) Uncharacterized ORF; Has domain(s) with predicted antiporter activity, role in proton transmembrane transport and membrane localization	2.A.37.4.1	8.48108e-161	P40309	HYPOTHETICAL 97.1 KDA PROTEIN IN BCK1-TOK1 INTERGENIC REGION - Saccharomyces cerevisiae (Baker's yeast).	42.9825	62.5731	1	Na_H_Exchanger	PF00999.27	9.2e-64	Sodium/hydrogen exchanger, transmembrane	12	20-42 | 54-75 | 85-107 | 120-142 | 157-179 | 192-214 | 224-246 | 267-289 | 315-334 | 343-365 | 375-397 | 409-431
		2.A.38: The K+ Transporter (Trk) Family	B9J08_002080	B9J08_002080 CGDID:CAL0000222415 COORDS:Chr3_C_auris_B8441:292676-295762W, translated using codon table 12 (1028 amino acids) Uncharacterized ORF; Ortholog(s) have high-affinity potassium ion transmembrane transporter activity, potassium ion transmembrane transporter activity	2.A.38.2.4	0	Q6BYD8	DhTRK1 protein - Debaryomyces hansenii (Yeast) (Torulaspora hansenii).	68.6667	83.1111	1	TrkH	PF02386.22	5e-153	Cation transport protein	8	54-76 | 601-620 | 632-649 | 669-691 | 728-750 | 791-813 | 853-872 | 882-904
		2.A.39: The Nucleobase:Cation Symporter-1 (NCS1) Family	B9J08_001737	B9J08_001737 CGDID:CAL0000224991 COORDS:Chr1_C_auris_B8441:444038-445651W, translated using codon table 12 (537 amino acids) Uncharacterized ORF; Ortholog(s) have vitamin transmembrane transporter activity, role in vitamin transport and plasma membrane localization	2.A.39.2.2	0	P53099	Tpn1 64.5 kDa protein in COX4-GTS1 intergenic region - Saccharomyces cerevisiae (Baker's yeast).	57.685	80	1	Transp_cyt_pur	PF02133.21	7.2e-09	Permease for cytosine/purines, uracil, thiamine, allantoin	12	64-86 | 96-118 | 131-153 | 173-195 | 200-217 | 244-266 | 275-297 | 326-348 | 369-388 | 398-420 | 474-496 | 511-530
			B9J08_004513	B9J08_004513 CGDID:CAL0000224603 COORDS:Chr5_C_auris_B8441:107741-109321W, translated using codon table 12 (526 amino acids) Uncharacterized ORF; Has domain(s) with predicted transmembrane transporter activity, role in transmembrane transport and membrane localization	2.A.39.2.2	1.05004e-133	P53099	Tpn1 64.5 kDa protein in COX4-GTS1 intergenic region - Saccharomyces cerevisiae (Baker's yeast).	45.8101	65.7143	1	Transp_cyt_pur	PF02133.21	9.7e-13	Permease for cytosine/purines, uracil, thiamine, allantoin	12	64-86 | 96-118 | 131-153 | 163-185 | 192-214 | 246-268 | 280-302 | 335-357 | 369-388 | 403-422 | 463-485 | 500-519
			B9J08_002402	B9J08_002402 CGDID:CAL0000225739 COORDS:Chr7_C_auris_B8441:370467-372005W, translated using codon table 12 (512 amino acids) Uncharacterized ORF; Has domain(s) with predicted transmembrane transporter activity, role in transmembrane transport and membrane localization	2.A.39.2.3	0	Q708J7	Putative purine-cytosine permease - Candida albicans (Yeast).	66.4717	78.3626	1	Transp_cyt_pur	PF02133.21	5.1e-60	Permease for cytosine/purines, uracil, thiamine, allantoin	11	75-97 | 102-124 | 145-167 | 177-199 | 208-227 | 237-259 | 280-302 | 375-397 | 404-426 | 446-465 | 486-505
			B9J08_002435	B9J08_002435 CGDID:CAL0000219897 COORDS:Chr7_C_auris_B8441:445319-443793C, translated using codon table 12 (508 amino acids) Uncharacterized ORF; Ortholog(s) have cytidine transmembrane transporter activity, nucleobase transmembrane transporter activity and role in cytidine transport, cytosine transport, purine-containing compound transmembrane transport	2.A.39.2.3	0	Q708J7	Putative purine-cytosine permease - Candida albicans (Yeast).	68.2353	80.9804	1	Transp_cyt_pur	PF02133.21	2.8e-64	Permease for cytosine/purines, uracil, thiamine, allantoin	12	71-93 | 103-125 | 138-160 | 175-197 | 204-223 | 238-260 | 273-295 | 331-350 | 371-393 | 403-422 | 443-465 | 480-497
			B9J08_003017	B9J08_003017 CGDID:CAL0000221127 COORDS:Chr1_C_auris_B8441:1841903-1840368C, translated using codon table 12 (511 amino acids) Uncharacterized ORF; Has domain(s) with predicted transmembrane transporter activity, role in transmembrane transport and membrane localization	2.A.39.2.3	1.35553e-166	Q708J7	Putative purine-cytosine permease - Candida albicans (Yeast).	50.3185	68.1529	1	Transp_cyt_pur	PF02133.21	7.3e-52	Permease for cytosine/purines, uracil, thiamine, allantoin	12	77-99 | 109-131 | 144-166 | 181-203 | 210-232 | 242-264 | 284-306 | 341-363 | 376-398 | 404-426 | 447-469 | 484-501
			B9J08_000756	B9J08_000756 CGDID:CAL0000224063 COORDS:Chr2_C_auris_B8441:1628984-1627203C, translated using codon table 12 (593 amino acids) Uncharacterized ORF; Ortholog(s) have allantoin:proton symporter activity, uracil transmembrane transporter activity and role in allantoin catabolic process, allantoin transport, uracil import across plasma membrane	2.A.39.3.13	0	R9WAS9	Uracil permease OS=Clavispora lusitaniae GN=FUR4 PE=4 SV=1	52.2686	69.4394	1	Transp_cyt_pur	PF02133.21	3.3e-142	Permease for cytosine/purines, uracil, thiamine, allantoin	12	69-91 | 106-128 | 141-163 | 197-219 | 226-247 | 267-289 | 310-329 | 359-381 | 394-416 | 426-448 | 479-501 | 521-543
			B9J08_001952	B9J08_001952 CGDID:CAL0000227805 COORDS:Chr3_C_auris_B8441:25663-27288W, translated using codon table 12 (541 amino acids) Uncharacterized ORF; Has domain(s) with predicted transmembrane transporter activity, role in transmembrane transport and membrane localization	2.A.39.4.2	7.52841e-108	Q08485	Putative thiamine transporter YOR071C OS=Saccharomyces cerevisiae GN=YOR071C PE=1 SV=1	39.4231	61.5385	1	Transp_cyt_pur	PF02133.21	9.6e-68	Permease for cytosine/purines, uracil, thiamine, allantoin	12	39-58 | 73-95 | 116-138 | 170-187 | 194-216 | 236-258 | 271-293 | 327-349 | 362-379 | 394-416 | 441-463 | 478-500
		2.A.40: The Nucleobase/Ascorbate Transporter (NAT) or Nucleobase:Cation Symporter-2 (NCS2) Family	B9J08_004960	B9J08_004960 CGDID:CAL0000221483 COORDS:Chr4_C_auris_B8441:148240-149958W, translated using codon table 12 (572 amino acids) Uncharacterized ORF; Has domain(s) with predicted transmembrane transporter activity, role in transmembrane transport and membrane localization	2.A.40.4.1	0	Q07307	URIC ACID-XANTHINE PERMEASE (UAPA TRANSPORTER) - Emericella nidulans (Aspergillus nidulans).	60.0382	77.0554	1	Xan_ur_permease	PF00860.26	1.7e-71	Permease family	12	47-69 | 94-116 | 121-140 | 167-189 | 196-218 | 238-257 | 269-291 | 311-333 | 399-421 | 425-447 | 456-475 | 495-517
			B9J08_002227	B9J08_002227 CGDID:CAL0000224019 COORDS:Chr3_C_auris_B8441:615531-613822C, translated using codon table 12 (569 amino acids) Uncharacterized ORF; Has domain(s) with predicted transmembrane transporter activity, role in transmembrane transport and membrane localization	2.A.40.4.4	0	P48777	PURINE PERMEASE - Emericella nidulans (Aspergillus nidulans).	62.5239	77.0554	1	Xan_ur_permease	PF00860.26	9.4e-69	Permease family	12	58-80 | 90-112 | 119-141 | 165-187 | 192-214 | 240-262 | 269-291 | 311-333 | 397-419 | 424-446 | 458-480 | 495-517
		2.A.41: The Concentrative Nucleoside Transporter (CNT) Family	B9J08_002954	B9J08_002954 CGDID:CAL0000224607 COORDS:Chr1_C_auris_B8441:1719784-1721523W, translated using codon table 12 (579 amino acids) Uncharacterized ORF; Has domain(s) with predicted nucleoside transmembrane transporter activity, role in nucleoside transmembrane transport and membrane localization	2.A.41.2.7	0	Q874I3	H+/nucleoside cotransporter - Candida albicans (Yeast).	70.1627	82.4593	3	Nucleos_tra2_C | Nucleos_tra2_N | Gate	PF07662.18 | PF01773.25 | PF07670.19	6.1e-68 | 8.4e-24 | 7.6e-10	Na+ dependent nucleoside transporter C-terminus | Na+ dependent nucleoside transporter N-terminus | Nucleoside recognition	11	52-74 | 84-101 | 136-155 | 165-182 | 189-211 | 249-271 | 292-314 | 329-351 | 424-446 | 510-532 | 548-570
		2.A.43: The Lysosomal Cystine Transporter (LCT) Family	B9J08_003373	B9J08_003373 CGDID:CAL0000222561 COORDS:Chr1_C_auris_B8441:2549332-2548409C, translated using codon table 12 (307 amino acids) Uncharacterized ORF; Ortholog(s) have role in phospholipid translocation, retrograde transport, endosome to Golgi and endosome membrane, trans-Golgi network membrane localization	2.A.43.2.13	6.03229e-56	Q03687	Uncharacterized membrane protein YMR010W OS=Saccharomyces cerevisiae (strain ATCC 204508 / S288c) OX=559292 GN=YMR010W PE=1 SV=1	42.9054	65.3061	2	PQ-loop | PQ-loop	PF04193.19 | PF04193.19	4.3e-07 | 5.9e-05	PQ loop repeat | PQ loop repeat	6	23-45 | 52-74 | 79-96 | 181-200 | 210-232 | 253-275
			B9J08_004060	B9J08_004060 CGDID:CAL0000222335 COORDS:Chr1_C_auris_B8441:4050708-4051664W, translated using codon table 12 (318 amino acids) Uncharacterized ORF; Ortholog(s) have basic amino acid transmembrane transporter activity, role in basic amino acid transmembrane export from vacuole and fungal-type vacuole membrane localization	2.A.43.2.7	3.7033e-90	P38279	Protein RTC2 OS=Saccharomyces cerevisiae (strain ATCC 204508 / S288c) GN=RTC2 PE=1 SV=1	49.4845	66.6667	2	PQ-loop | PQ-loop	PF04193.19 | PF04193.19	1.1e-21 | 6.4e-19	PQ loop repeat | PQ loop repeat	7	13-35 | 45-67 | 74-96 | 155-177 | 190-212 | 227-249 | 256-278
			B9J08_005154	B9J08_005154 CGDID:CAL0000219947 COORDS:Chr4_C_auris_B8441:549105-550020W, translated using codon table 12 (288 amino acids) Uncharacterized ORF; Ortholog(s) have membrane localization	2.A.43.2.7	7.62739e-39	P38279	Protein RTC2 OS=Saccharomyces cerevisiae (strain ATCC 204508 / S288c) GN=RTC2 PE=1 SV=1	43.2432	62.069	2	PQ-loop | PQ-loop	PF04193.19 | PF04193.19	1.3e-17 | 8.1e-16	PQ loop repeat | PQ loop repeat	7	15-33 | 46-68 | 78-100 | 150-172 | 187-206 | 219-241 | 254-276
			B9J08_002006	B9J08_002006 CGDID:CAL0000224293 COORDS:Chr3_C_auris_B8441:135725-136735W, translated using codon table 12 (336 amino acids) Uncharacterized ORF; Ortholog(s) have basic amino acid transmembrane transporter activity, role in basic amino acid transmembrane export from vacuole, basic amino acid transmembrane import into vacuole and fungal-type vacuole membrane localization	2.A.43.2.8	7.00386e-31	Q06328	Vacuolar integral membrane protein YDR352W OS=Saccharomyces cerevisiae (strain ATCC 204508 / S288c) GN=YDR352W PE=1 SV=1	62.5	87.5	2	PQ-loop | PQ-loop	PF04193.19 | PF04193.19	4.6e-18 | 2.4e-16	PQ loop repeat | PQ loop repeat	6	7-26 | 41-63 | 70-92 | 214-233 | 246-268 | 283-305
		2.A.47: The Divalent Anion:Na+ Symporter (DASS) Family	B9J08_001832	B9J08_001832 CGDID:CAL0000221743 COORDS:Chr1_C_auris_B8441:648180-645337C, translated using codon table 12 (947 amino acids) Uncharacterized ORF; Ortholog(s) have inorganic phosphate transmembrane transporter activity and role in phosphate ion transport, plasma membrane selenite transport, polyphosphate metabolic process, regulation of phosphate transmembrane transport	2.A.47.2.1	0	P25360	INORGANIC PHOSPHATE TRANSPORTER PHO87 - Saccharomyces cerevisiae (Baker's yeast).	60	75	2	SPX | CitMHS	PF03105.24 | PF03600.22	2.1e-52 | 5.4e-34	SPX domain | Citrate transporter	12	482-504 | 516-538 | 567-589 | 612-634 | 654-676 | 696-718 | 738-757 | 764-783 | 798-820 | 832-861 | 876-898 | 919-941
		2.A.49: The Chloride Carrier/Channel (ClC) Family	B9J08_005512	B9J08_005512 CGDID:CAL0000225617 COORDS:Chr4_C_auris_B8441:1348374-1346158C, translated using codon table 12 (738 amino acids) Uncharacterized ORF; Ortholog(s) have voltage-gated chloride channel activity and role in intracellular copper ion homeostasis, intracellular iron ion homeostasis	2.A.49.1.2	0	A7LKG1	CLC voltage-gated chloride channel - Fusarium oxysporum f. sp. lycopersici.	47.5168	65.906	3	Voltage_CLC | CBS | CBS	PF00654.25 | PF00571.33 | PF00571.33	8.8e-81 | 1.4e-06 | 0.00031	Voltage gated chloride channel | CBS domain | CBS domain	10	69-91 | 130-152 | 178-200 | 237-259 | 272-294 | 309-331 | 344-366 | 401-423 | 430-449 | 489-511
			B9J08_000982	B9J08_000982 CGDID:CAL0000220465 COORDS:Chr2_C_auris_B8441:2142663-2139658C, translated using codon table 12 (1001 amino acids) Uncharacterized ORF; Has domain(s) with predicted voltage-gated chloride channel activity, role in chloride transport, transmembrane transport and membrane localization	2.A.49.2.3	7.45921e-83	P51792	Chloride channel protein 3 - Rattus norvegicus (Rat).	46.1538	65.3846	1	Voltage_CLC	PF00654.25	2.6e-75	Voltage gated chloride channel	9	185-207 | 274-293 | 359-381 | 418-440 | 452-474 | 494-513 | 526-548 | 588-607 | 614-636
			B9J08_000405	B9J08_000405 CGDID:CAL0000221037 COORDS:Chr2_C_auris_B8441:827155-829587W, translated using codon table 12 (810 amino acids) Uncharacterized ORF; Has domain(s) with predicted voltage-gated chloride channel activity, role in chloride transport, transmembrane transport and membrane localization	2.A.49.2.8	7.80056e-77	P51793	Chloride channel protein 4 OS=Homo sapiens GN=CLCN4 PE=2 SV=2	50	60.9756	1	Voltage_CLC	PF00654.25	2e-65	Voltage gated chloride channel	9	58-80 | 129-151 | 185-204 | 238-260 | 272-294 | 314-336 | 369-388 | 424-446 | 517-539
		2.A.50: The Glycerol Uptake (GUP) or Membrane-bound Acyl Transferase (MBOAT) Family	B9J08_000237	B9J08_000237 CGDID:CAL0000220947 COORDS:Chr2_C_auris_B8441:505934-504234C, translated using codon table 12 (566 amino acids) Uncharacterized ORF; Ortholog(s) have O-acyltransferase activity, role in GPI anchor biosynthetic process, glycerol catabolic process, glycerol transmembrane transport and endoplasmic reticulum, plasma membrane localization	2.A.50.1.1	0	P53154	HYPOTHETICAL 65.3 KDA PROTEIN IN MAD1-SCY1 INTERGENIC REGION - Saccharomyces cerevisiae (Baker's yeast).	54.4828	71.5517	1	MBOAT	PF03062.24	8.1e-62	MBOAT, membrane-bound O-acyltransferase family	10	106-125 | 140-162 | 175-197 | 271-293 | 313-335 | 350-372 | 434-451 | 461-480 | 492-514 | 529-551
		2.A.53: The Sulfate Permease (SulP) Family	B9J08_000995	B9J08_000995 CGDID:CAL0000221821 COORDS:Chr2_C_auris_B8441:2167844-2170288W, translated using codon table 12 (814 amino acids) Uncharacterized ORF; Ortholog(s) have sulfate transmembrane transporter activity, role in sulfate transport, transmembrane transport and plasma membrane localization	2.A.53.1.1	0	P38359	SULFATE PERMEASE 1 (HIGH-AFFINITY SULFATE TRANSPORTER 1) - Saccharomyces cerevisiae (Baker's yeast).	51.8566	67.5676	1	Sulfate_transp	PF00916.26	4.8e-115	Sulfate permease family	9	123-145 | 183-205 | 212-234 | 263-282 | 302-319 | 400-422 | 435-457 | 482-504 | 511-528
			B9J08_000759	B9J08_000759 CGDID:CAL0000218247 COORDS:Chr2_C_auris_B8441:1633534-1635801W, translated using codon table 12 (755 amino acids) Uncharacterized ORF; Has domain(s) with predicted role in transmembrane transport and membrane localization	2.A.53.1.11	8.99472e-121	P53394	Putative sulfate transporter YPR003C OS=Saccharomyces cerevisiae (strain ATCC 204508 / S288c) GN=YPR003C PE=1 SV=1	47.0588	64.7059	2	Sulfate_transp | STAS	PF00916.26 | PF01740.26	1.7e-74 | 3.2e-13	Sulfate permease family | STAS domain	9	112-134 | 141-163 | 195-217 | 224-246 | 271-293 | 408-430 | 435-457 | 464-486 | 510-532
			B9J08_005441	B9J08_005441 CGDID:CAL0000217101 COORDS:Chr4_C_auris_B8441:1216966-1219428W, translated using codon table 12 (820 amino acids) Uncharacterized ORF; Has domain(s) with predicted role in transmembrane transport and membrane localization	2.A.53.1.11	3.20601e-168	P53394	Putative sulfate transporter YPR003C OS=Saccharomyces cerevisiae (strain ATCC 204508 / S288c) GN=YPR003C PE=1 SV=1	45.7327	63.6071	2	Sulfate_transp | STAS	PF00916.26 | PF01740.26	3.5e-76 | 1.2e-13	Sulfate permease family | STAS domain	10	147-169 | 176-198 | 230-252 | 264-286 | 318-337 | 349-368 | 443-465 | 477-499 | 509-531 | 538-560
			B9J08_002462	B9J08_002462 CGDID:CAL0000223875 COORDS:Chr7_C_auris_B8441:512496-509527C, translated using codon table 12 (989 amino acids) Uncharacterized ORF; Ortholog(s) have arginine binding activity, role in basic amino acid transmembrane import into vacuole and fungal-type vacuole membrane localization	2.A.53.3.10	0	P53273	Uncharacterized vacuolar membrane protein YGR125W OS=Saccharomyces cerevisiae (strain ATCC 204508 / S288c) GN=YGR125W PE=1 SV=1	41.1	67.5676	2	Sulfate_transp | STAS	PF00916.26 | PF01740.26	1.1e-63 | 5e-10	Sulfate permease family | STAS domain	11	170-192 | 202-224 | 231-250 | 265-287 | 299-321 | 341-363 | 370-392 | 440-462 | 474-496 | 511-545 | 566-598
			B9J08_000363	B9J08_000363 CGDID:CAL0000219545 COORDS:Chr2_C_auris_B8441:734004-733195C, translated using codon table 12 (269 amino acids) Uncharacterized ORF; Ortholog(s) have carbonate dehydratase activity, role in cellular response to carbon dioxide, cellular response to oxidative stress and mitochondrial intermembrane space localization	2.A.53.3.16	7.36017e-47	ACA34723.1	CtnG [Monascus aurantiacus]	45.8333	63.6364	1	Pro_CA	PF00484.24	7.7e-44	Carbonic anhydrase
		2.A.54: The Sideroflexin (SFXN) Family (formerly the Mitochondrial Tricarboxylate Carrier (MTC) Family)	B9J08_005526	B9J08_005526 CGDID:CAL0000227415 COORDS:Chr4_C_auris_B8441:1382549-1381563C, translated using codon table 12 (328 amino acids) Uncharacterized ORF; Ortholog(s) have role in cellular response to anoxia	2.A.54.1.4	6.9534e-146	Q12029	Probable mitochondrial transport protein FSF1 OS=Saccharomyces cerevisiae (strain ATCC 204508 / S288c) GN=FSF1 PE=1 SV=1	67.6829	81.7073	1	SFXNs	PF03820.22	2.7e-130	Sideroflexins	4	95-117 | 145-167 | 179-201 | 271-293
		2.A.55: The Metal Ion (Mn2+-iron) Transporter (Nramp) Family	B9J08_002789	B9J08_002789 CGDID:CAL0000218705 COORDS:Chr1_C_auris_B8441:1380376-1378895C, translated using codon table 12 (493 amino acids) Uncharacterized ORF; Ortholog(s) have inorganic cation transmembrane transporter activity, solute:proton symporter activity	2.A.55.1.1	8.34836e-174	P38925	TRANSPORTER PROTEIN SMF1/ESP1 - Saccharomyces cerevisiae (Baker's yeast).	56.8588	73.5586	1	Nramp	PF01566.24	3.9e-82	Natural resistance-associated macrophage protein-like	11	13-28 | 48-70 | 91-113 | 118-140 | 153-175 | 203-225 | 276-298 | 327-349 | 370-392 | 396-418 | 461-483
			B9J08_003040	B9J08_003040 CGDID:CAL0000218349 COORDS:Chr1_C_auris_B8441:1878614-1876722C, translated using codon table 12 (630 amino acids) Uncharacterized ORF; Ortholog(s) have inorganic cation transmembrane transporter activity and role in cobalt ion transport, intracellular cobalt ion homeostasis, intracellular manganese ion homeostasis, manganese ion transport	2.A.55.1.2	1.15535e-168	P38778	TRANSPORTER PROTEIN SMF2 - Saccharomyces cerevisiae (Baker's yeast).	57.5397	71.0317	2	Nramp | Nramp	PF01566.24 | PF01566.24	4.8e-50 | 4e-35	Natural resistance-associated macrophage protein-like | Natural resistance-associated macrophage protein-like	11	20-42 | 52-74 | 95-117 | 121-143 | 156-178 | 213-235 | 307-329 | 373-395 | 416-434 | 444-466 | 602-624
			B9J08_002199	B9J08_002199 CGDID:CAL0000226909 COORDS:Chr3_C_auris_B8441:560348-558798C, translated using codon table 12 (516 amino acids) Uncharacterized ORF; Ortholog(s) have role in intracellular iron ion homeostasis, intracellular manganese ion homeostasis, iron ion transport, manganese ion transmembrane transport and fungal-type vacuole membrane localization	2.A.55.1.3	2.77358e-168	Q12078	CHROMOSOME XII READING FRAME ORF YLR034C - Saccharomyces cerevisiae (Baker's yeast).	54.4031	70.8415	2	Nramp | Nramp	PF01566.24 | PF01566.24	2.6e-51 | 1.1e-38	Natural resistance-associated macrophage protein-like | Natural resistance-associated macrophage protein-like	11	21-36 | 51-73 | 94-111 | 126-148 | 161-180 | 210-232 | 305-327 | 342-364 | 400-422 | 427-446 | 487-509
		2.A.57: The Equilibrative Nucleoside Transporter (ENT) Family	B9J08_003883	B9J08_003883 CGDID:CAL0000225997 COORDS:Chr1_C_auris_B8441:3660740-3662017W, translated using codon table 12 (425 amino acids) Uncharacterized ORF; Ortholog(s) have role in arginine transmembrane transport, lysine transport, regulation of intracellular pH and cell division site, cell tip, cytoplasm, fungal-type vacuole, fungal-type vacuole membrane localization	2.A.57.5.3	6.89565e-142	Q59LX9	Protein BTN1 OS=Candida albicans (strain SC5314 / ATCC MYA-2876) GN=BTN1 PE=3 SV=1	56.4706	71.0588	1	CLN3	PF02487.23	6.5e-139	CLN3 protein	8	21-43 | 84-101 | 106-128 | 138-160 | 172-194 | 289-308 | 317-339 | 344-366
		2.A.59: The Arsenical Resistance-3 (ACR3) Family	B9J08_000677	B9J08_000677 CGDID:CAL0000223933 COORDS:Chr2_C_auris_B8441:1447953-1449185W, translated using codon table 12 (410 amino acids) Uncharacterized ORF; Has domain(s) with predicted antiporter activity, inorganic anion transmembrane transporter activity and membrane localization	2.A.59.1.1	7.88965e-118	Q06598	ARSENICAL-RESISTANCE PROTEIN ACR3 - Saccharomyces cerevisiae (Baker's yeast).	54.5455	66.6667	1	SBF	PF01758.21	2.9e-49	Sodium Bile acid symporter family	9	21-43 | 53-72 | 93-115 | 125-144 | 151-173 | 193-215 | 228-247 | 262-284 | 366-388
		2.A.66: The Multidrug/Oligosaccharidyl-lipid/Polysaccharide (MOP) Flippase Superfamily	B9J08_002187	B9J08_002187 CGDID:CAL0000216801 COORDS:Chr3_C_auris_B8441:532341-530563C, translated using codon table 12 (592 amino acids) Uncharacterized ORF; Has domain(s) with predicted antiporter activity, xenobiotic transmembrane transporter activity, role in transmembrane transport, xenobiotic detoxification by transmembrane export across the plasma membrane and membrane localization	2.A.66.1.5	7.06071e-108	P38767	HYPOTHETICAL 64.2 KDA PROTEIN IN SLT2-PUT2 INTERGENIC REGION - Saccharomyces cerevisiae (Baker's yeast).	43.2432	64.557	2	MatE | MatE	PF01554.23 | PF01554.23	7.4e-42 | 2.8e-29	MatE | MatE	11	150-172 | 179-201 | 221-243 | 264-281 | 291-313 | 325-347 | 402-424 | 445-467 | 493-512 | 519-538 | 548-570
			B9J08_003871	B9J08_003871 CGDID:CAL0000218347 COORDS:Chr1_C_auris_B8441:3628743-3630317W, translated using codon table 12 (524 amino acids) Uncharacterized ORF; Ortholog(s) have role in S-adenosylmethionine biosynthetic process	2.A.66.1.5	5.89792e-124	P38767	HYPOTHETICAL 64.2 KDA PROTEIN IN SLT2-PUT2 INTERGENIC REGION - Saccharomyces cerevisiae (Baker's yeast).	42.6407	62.1212	2	MatE | MatE	PF01554.23 | PF01554.23	4.5e-35 | 5.7e-25	MatE | MatE	6	157-179 | 189-208 | 220-242 | 252-274 | 453-475 | 485-507
			B9J08_004473	B9J08_004473 CGDID:CAL0000224525 COORDS:Chr5_C_auris_B8441:19315-17896C, translated using codon table 12 (458 amino acids) Uncharacterized ORF; Has domain(s) with predicted antiporter activity, xenobiotic transmembrane transporter activity, role in transmembrane transport, xenobiotic detoxification by transmembrane export across the plasma membrane and membrane localization	2.A.66.1.5	2.04667e-61	P38767	HYPOTHETICAL 64.2 KDA PROTEIN IN SLT2-PUT2 INTERGENIC REGION - Saccharomyces cerevisiae (Baker's yeast).	40.5405	63.1579	2	MatE | MatE	PF01554.23 | PF01554.23	2e-31 | 1.4e-14	MatE | MatE	12	33-52 | 67-89 | 110-132 | 152-171 | 180-202 | 217-239 | 252-269 | 274-293 | 300-322 | 337-359 | 392-414 | 419-441
			B9J08_004944	B9J08_004944 CGDID:CAL0000219131 COORDS:Chr4_C_auris_B8441:111785-113473W, translated using codon table 12 (562 amino acids) Uncharacterized ORF; Has domain(s) with predicted antiporter activity, xenobiotic transmembrane transporter activity, role in transmembrane transport, xenobiotic detoxification by transmembrane export across the plasma membrane and membrane localization	2.A.66.1.5	6.35586e-106	P38767	HYPOTHETICAL 64.2 KDA PROTEIN IN SLT2-PUT2 INTERGENIC REGION - Saccharomyces cerevisiae (Baker's yeast).	47.6923	66.4103	2	MatE | MatE	PF01554.23 | PF01554.23	8.2e-38 | 1.7e-21	MatE | MatE	10	99-121 | 173-195 | 210-232 | 244-266 | 276-298 | 368-390 | 400-422 | 435-452 | 472-494 | 501-523
		2.A.67: The Oligopeptide Transporter (OPT) Family	B9J08_004602	B9J08_004602 CGDID:CAL0000225939 COORDS:Chr5_C_auris_B8441:328179-330509W, translated using codon table 12 (776 amino acids) Uncharacterized ORF; Ortholog(s) have oligopeptide transmembrane transporter activity, proton-dependent oligopeptide secondary active transmembrane transporter activity, tetrapeptide transmembrane transporter activity	2.A.67.1.1	0	O14411	OPT1P - Candida albicans (Yeast).	66.7944	81.9923	1	OPT	PF03169.20	1.4e-199	OPT oligopeptide transporter protein	14	93-115 | 161-183 | 192-214 | 224-243 | 256-278 | 326-348 | 401-423 | 456-478 | 485-507 | 522-544 | 565-587 | 633-655 | 684-701 | 716-738
			B9J08_004066	B9J08_004066 CGDID:CAL0000220251 COORDS:Chr1_C_auris_B8441:4062240-4064573W, translated using codon table 12 (777 amino acids) Uncharacterized ORF; Ortholog(s) have glutathione transmembrane transporter activity, role in glutathione import across plasma membrane, glutathione transmembrane transport and plasma membrane, plasma membrane of cell tip localization	2.A.67.1.3	0	P40897	HYPOTHETICAL 91.6 KDA PROTEIN IN HXT8-CRT1 INTERGENIC REGION - Saccharomyces cerevisiae (Baker's yeast).	58.4594	75.1032	1	OPT	PF03169.20	2.1e-185	OPT oligopeptide transporter protein	13	82-104 | 154-176 | 185-207 | 211-233 | 254-273 | 329-351 | 403-425 | 459-476 | 483-505 | 567-586 | 638-657 | 672-694 | 715-737
			B9J08_004479	B9J08_004479 CGDID:CAL0000225819 COORDS:Chr5_C_auris_B8441:36796-34025C, translated using codon table 12 (923 amino acids) Uncharacterized ORF; Has domain(s) with predicted oligopeptide transmembrane transporter activity and role in transmembrane transport	2.A.67.1.4	0	Q06593	SIMILAR TO S. CEREVISIAE HYPOTHETICAL PROTEIN HRD799 - Saccharomyces cerevisiae (Baker's yeast).	40.3209	60.9626	1	OPT	PF03169.20	3.4e-180	OPT oligopeptide transporter protein	15	217-236 | 288-310 | 323-345 | 382-404 | 425-447 | 467-489 | 530-552 | 597-619 | 626-648 | 658-680 | 715-732 | 747-766 | 773-795 | 810-841 | 854-876
			B9J08_004537	B9J08_004537 CGDID:CAL0000227901 COORDS:Chr5_C_auris_B8441:162435-159715C, translated using codon table 12 (906 amino acids) Uncharacterized ORF; Has domain(s) with predicted oligopeptide transmembrane transporter activity and role in transmembrane transport	2.A.67.1.4	0	Q06593	SIMILAR TO S. CEREVISIAE HYPOTHETICAL PROTEIN HRD799 - Saccharomyces cerevisiae (Baker's yeast).	40.8252	64	1	OPT	PF03169.20	2.1e-167	OPT oligopeptide transporter protein	15	201-220 | 272-294 | 306-328 | 333-355 | 368-387 | 443-465 | 516-538 | 584-601 | 613-635 | 640-662 | 694-716 | 731-750 | 757-779 | 804-826 | 839-861
			B9J08_004538	B9J08_004538 CGDID:CAL0000226549 COORDS:Chr5_C_auris_B8441:166391-163662C, translated using codon table 12 (909 amino acids) Uncharacterized ORF; Has domain(s) with predicted oligopeptide transmembrane transporter activity and role in transmembrane transport	2.A.67.1.4	0	Q06593	SIMILAR TO S. CEREVISIAE HYPOTHETICAL PROTEIN HRD799 - Saccharomyces cerevisiae (Baker's yeast).	42.3414	60.2845	1	OPT	PF03169.20	7.6e-179	OPT oligopeptide transporter protein	12	309-331 | 384-406 | 421-443 | 450-469 | 516-538 | 587-609 | 613-635 | 642-664 | 696-718 | 765-782 | 812-829 | 842-864
			B9J08_004544	B9J08_004544 CGDID:CAL0000224835 COORDS:Chr5_C_auris_B8441:183486-180742C, translated using codon table 12 (914 amino acids) Uncharacterized ORF; Has domain(s) with predicted oligopeptide transmembrane transporter activity and role in transmembrane transport	2.A.67.1.4	0	Q06593	SIMILAR TO S. CEREVISIAE HYPOTHETICAL PROTEIN HRD799 - Saccharomyces cerevisiae (Baker's yeast).	41.9753	60.1571	1	OPT	PF03169.20	9.2e-173	OPT oligopeptide transporter protein	16	206-228 | 281-303 | 318-337 | 376-395 | 410-432 | 453-475 | 524-546 | 592-614 | 619-641 | 648-670 | 704-726 | 739-758 | 768-787 | 794-813 | 817-834 | 847-869
			B9J08_004545	B9J08_004545 CGDID:CAL0000224451 COORDS:Chr5_C_auris_B8441:187716-184993C, translated using codon table 12 (907 amino acids) Uncharacterized ORF; Has domain(s) with predicted oligopeptide transmembrane transporter activity and role in transmembrane transport	2.A.67.1.4	0	Q06593	SIMILAR TO S. CEREVISIAE HYPOTHETICAL PROTEIN HRD799 - Saccharomyces cerevisiae (Baker's yeast).	50	64.2857	1	OPT	PF03169.20	2e-168	OPT oligopeptide transporter protein	17	202-220 | 227-249 | 274-296 | 309-330 | 334-356 | 369-388 | 403-425 | 445-467 | 521-543 | 582-601 | 611-633 | 638-660 | 694-713 | 734-751 | 761-780 | 801-823 | 838-860
			B9J08_004562	B9J08_004562 CGDID:CAL0000220107 COORDS:Chr5_C_auris_B8441:238137-240446W, translated using codon table 12 (769 amino acids) Uncharacterized ORF; Has domain(s) with predicted oligopeptide transmembrane transporter activity and role in transmembrane transport	2.A.67.1.5	4.63513e-127	O14031	Uncharacterized oligopeptide transporter C29B12.10c OS=Schizosaccharomyces pombe GN=SPAC29B12.10c PE=1 SV=1	50	60	1	OPT	PF03169.20	1.1e-140	OPT oligopeptide transporter protein	14	77-99 | 106-128 | 155-174 | 250-272 | 287-309 | 322-344 | 392-414 | 451-468 | 478-500 | 520-542 | 562-584 | 630-649 | 672-694 | 707-729
			B9J08_003413	B9J08_003413 CGDID:CAL0000224425 COORDS:Chr1_C_auris_B8441:2640577-2638328C, translated using codon table 12 (749 amino acids) Uncharacterized ORF; Has domain(s) with predicted oligopeptide transmembrane transporter activity and role in transmembrane transport	2.A.67.1.7	1.56303e-65	O23482	Oligopeptide transporter 3 OS=Arabidopsis thaliana OX=3702 GN=OPT3 PE=2 SV=3	52.1739	65.2174	1	OPT	PF03169.20	3.6e-138	OPT oligopeptide transporter protein	11	76-98 | 183-205 | 245-267 | 282-304 | 311-333 | 390-412 | 443-465 | 469-491 | 619-641 | 670-692 | 713-735
			B9J08_003659	B9J08_003659 CGDID:CAL0000219553 COORDS:Chr1_C_auris_B8441:3169145-3171265W, translated using codon table 12 (706 amino acids) Uncharacterized ORF; Has domain(s) with predicted oligopeptide transmembrane transporter activity	2.A.67.2.7	0	P53134	Putative oligopeptide transporter YGL114W OS=Saccharomyces cerevisiae (strain ATCC 204508 / S288c) GN=YGL114W PE=1 SV=1	51.7241	67.4548	1	OPT	PF03169.20	6.5e-122	OPT oligopeptide transporter protein	13	47-66 | 70-92 | 105-127 | 142-164 | 250-272 | 301-323 | 347-369 | 421-443 | 450-472 | 543-565 | 600-622 | 642-664 | 677-699
		2.A.69: The Auxin Efflux Carrier (AEC) Family	B9J08_002087	B9J08_002087 CGDID:CAL0000222879 COORDS:Chr3_C_auris_B8441:309851-311257W, translated using codon table 12 (468 amino acids) Uncharacterized ORF; Has domain(s) with predicted role in transmembrane transport and membrane localization	2.A.69.2.2	6.07465e-141	P38355	Uncharacterized transporter YBR287W OS=Saccharomyces cerevisiae (strain ATCC 204508 / S288c) GN=YBR287W PE=1 SV=1	50	75.8242	1	Mem_trans	PF03547.23	1.7e-63	Membrane transport protein	6	27-49 | 293-315 | 335-357 | 370-392 | 407-426 | 439-461
		2.A.79: The Threonine/Serine Exporter (ThrE) Family	B9J08_001559	B9J08_001559 CGDID:CAL0000226471 COORDS:Chr1_C_auris_B8441:69378-66505C, translated using codon table 12 (957 amino acids) Uncharacterized ORF; Has domain(s) with predicted transmembrane transporter activity and role in transmembrane transport	2.A.79.1.10	0	C4YTQ0	Pheromone-regulated membrane protein 10 OS=Candida albicans (strain WO-1) GN=CAWG_05545 PE=3 SV=1	70.3629	84.4758	1	ThrE	PF06738.18	1.8e-66	Putative threonine/serine exporter	9	636-658 | 660-682 | 720-742 | 755-777 | 797-814 | 821-838 | 848-865 | 872-889 | 926-948
		2.A.85: The Aromatic Acid Exporter (ArAE) Family	B9J08_000190	B9J08_000190 CGDID:CAL0000223747 COORDS:Chr2_C_auris_B8441:412322-416135W, translated using codon table 12 (1082 amino acids) Uncharacterized ORF; Ortholog(s) have role in endocytosis	2.A.85.3.4	0	C4QYX5	Protein required for ubiquinone (Coenzyme Q) biosynthesis and for respiratory growth OS=Komagataella pastoris (strain GS115 / ATCC 20864) GN=PAS_chr1-4_0591 PE=4 SV=1	45.9259	64.5503	2	FUSC_2 | ArAE_2	PF13515.12 | PF10334.15	1.6e-25 | 7e-08	Fusaric acid resistance protein-like | Aromatic acid exporter family member 2	10	203-225 | 238-257 | 297-319 | 698-717 | 722-744 | 751-768 | 772-794 | 801-820 | 840-862 | 989-1006
		2.A.89: The Vacuolar Iron Transporter (VIT) Family	B9J08_002258	B9J08_002258 CGDID:CAL0000227643 COORDS:Chr7_C_auris_B8441:55120-56031W, translated using codon table 12 (303 amino acids) Uncharacterized ORF; Ortholog(s) have ferrous iron transmembrane transporter activity, manganese ion transmembrane transporter activity	2.A.89.1.1	6.88493e-82	P47818	Protein CCC1 - Saccharomyces cerevisiae (Baker's yeast).	57.5758	74.2424	1	VIT1	PF01988.24	8.6e-62	VIT family	3	214-236 | 243-265 | 280-301
		2.A.92: The Choline Transporter-like (CTL) Family	B9J08_002588	B9J08_002588 CGDID:CAL0000220401 COORDS:Chr1_C_auris_B8441:950608-952233W, translated using codon table 12 (541 amino acids) Uncharacterized ORF; Has domain(s) with predicted transmembrane transporter activity and role in transmembrane transport	2.A.92.1.8	2.51605e-179	Q12412	Protein PNS1 OS=Saccharomyces cerevisiae (strain ATCC 204508 / S288c) GN=PNS1 PE=1 SV=1	53.1513	71.8487	1	Choline_transpo	PF04515.18	2.9e-85	Plasma-membrane choline transporter	10	88-110 | 133-155 | 162-184 | 188-207 | 233-255 | 282-304 | 340-362 | 377-399 | 436-458 | 473-495
		2.A.94: The Phosphate Permease (Pho1) Family	B9J08_000016	B9J08_000016 CGDID:CAL0000222777 COORDS:Chr2_C_auris_B8441:42958-40148C, translated using codon table 12 (936 amino acids) Uncharacterized ORF; Ortholog(s) have role in signal transduction and plasma membrane localization	2.A.94.1.6	8.06549e-46	Q9UBH6	Xenotropic and polytropic retrovirus receptor 1 OS=Homo sapiens OX=9606 GN=XPR1 PE=1 SV=1	48.5714	71.4286	2	EXS | SPX	PF03124.20 | PF03105.24	2e-109 | 1e-57	EXS family | SPX domain	7	400-422 | 435-457 | 484-503 | 516-538 | 640-662 | 674-696 | 716-738
		2.A.96: The Acetate Uptake Transporter (AceTr) Family	B9J08_001775	B9J08_001775 CGDID:CAL0000224235 COORDS:Chr1_C_auris_B8441:535255-536025W, translated using codon table 12 (256 amino acids) Uncharacterized ORF; Has domain(s) with predicted membrane localization	2.A.96.1.11	1.66011e-87	W0T4M1	Uncharacterized protein OS=Kluyveromyces marxianus (strain DMKU3-1042 / BCC 29191 / NBRC 104275) OX=1003335 GN=ADY2 PE=3 SV=1	61.157	76.0331	1	Gpr1_Fun34_YaaH	PF01184.24	5.5e-94	GPR1/FUN34/yaaH family	6	71-93 | 98-120 | 125-147 | 162-180 | 187-209 | 219-238
			B9J08_002831	B9J08_002831 CGDID:CAL0000223301 COORDS:Chr1_C_auris_B8441:1459567-1460382W, translated using codon table 12 (271 amino acids) Uncharacterized ORF; Ortholog(s) have ammonium transmembrane transporter activity, role in ammonium transmembrane transport, nitrogen utilization and plasma membrane localization	2.A.96.1.7	4.84935e-80	P32907	Ammonia transport outward protein 2 OS=Saccharomyces cerevisiae (strain ATCC 204508 / S288c) GN=ATO2 PE=1 SV=1	57.7093	75.7709	1	Gpr1_Fun34_YaaH	PF01184.24	1.4e-91	GPR1/FUN34/yaaH family	6	79-96 | 103-125 | 129-151 | 172-194 | 198-217 | 230-249
			B9J08_002951	B9J08_002951 CGDID:CAL0000218745 COORDS:Chr1_C_auris_B8441:1711030-1710248C, translated using codon table 12 (260 amino acids) Uncharacterized ORF; Has domain(s) with predicted membrane localization	2.A.96.1.7	2.61953e-69	P32907	Ammonia transport outward protein 2 OS=Saccharomyces cerevisiae (strain ATCC 204508 / S288c) GN=ATO2 PE=1 SV=1	46.5116	62.8458	1	Gpr1_Fun34_YaaH	PF01184.24	1.4e-81	GPR1/FUN34/yaaH family	6	68-90 | 97-119 | 134-156 | 163-185 | 190-212 | 219-241
		2.A.97: The Mitochondrial Inner Membrane K+/H+ and Ca2+/H+ Exchanger (LetM1) Family	B9J08_002019	MRS7 CGDID:CAL0000226329 COORDS:Chr3_C_auris_B8441:159506-160903W, translated using codon table 12 (465 amino acids) Verified ORF; Putative mitochondrial membrane protein; has a role in azole resistance; mutant mrs7p-D293H displays resistance to fluconazole and voriconazole that is not to due altered expression of efflux pumps	2.A.97.1.2	2.32616e-106	Q08179	Mitochondrial distribution and morphology protein 38 OS=Saccharomyces cerevisiae GN=MDM38 PE=1 SV=1	51.8414	66.289	1	LETM1_RBD	PF07766.19	4.5e-84	LETM1-like, RBD
		2.A.105: The Mitochondrial Pyruvate Carrier (MPC) Family	B9J08_000413	B9J08_000413 CGDID:CAL0000219637 COORDS:Chr2_C_auris_B8441:842438-842115C, translated using codon table 12 (107 amino acids) Uncharacterized ORF; Ortholog(s) have pyruvate transmembrane transporter activity, role in mitochondrial pyruvate transmembrane transport and mitochondrial inner membrane localization	2.A.105.1.1	2.23709e-49	P53157	Mitochondrial pyruvate carrier 1 OS=Saccharomyces cerevisiae (strain ATCC 204508 / S288c) GN=FMP37 PE=1 SV=1	68.3673	84.6939	1	MPC	PF03650.18	1.8e-38	Mitochondrial pyruvate carriers	2	12-34 | 44-66
			B9J08_004912	B9J08_004912 CGDID:CAL0000221999 COORDS:Chr4_C_auris_B8441:48312-47908C, translated using codon table 12 (134 amino acids) Uncharacterized ORF; Ortholog(s) have pyruvate transmembrane transporter activity, role in mitochondrial pyruvate transmembrane transport and mitochondrial membrane localization	2.A.105.1.1	1.48898e-52	P53311	Mitochondrial pyruvate carrier 3 OS=Saccharomyces cerevisiae (strain ATCC 204508 / S288c) GN=FMP43 PE=1 SV=1	62.6984	72.2689	1	MPC	PF03650.18	2e-47	Mitochondrial pyruvate carriers
		2.A.106: The Ca2+:H+ Antiporter-2 (CaCA2) Family	B9J08_003716	B9J08_003716 CGDID:CAL0000222813 COORDS:Chr1_C_auris_B8441:3282061-3283041W, translated using codon table 12 (326 amino acids) Uncharacterized ORF; Ortholog(s) have calcium ion transmembrane transporter activity, manganese ion transmembrane transporter activity	2.A.106.2.3	8.7917e-76	P38301	GCR1-dependent translation factor 1 OS=Saccharomyces cerevisiae (strain ATCC 204508 / S288c) GN=GDT1 PE=1 SV=1	55.144	75.3086	2	GDT1 | GDT1	PF01169.24 | PF01169.24	6.4e-23 | 1.2e-19	Divalent cation/proton antiporter GDT1 | Divalent cation/proton antiporter GDT1	5	109-131 | 141-158 | 226-245 | 265-287 | 299-321
		2.A.108: The Iron/Lead Transporter (ILT) Family	B9J08_000517	B9J08_000517 CGDID:CAL0000224877 COORDS:Chr2_C_auris_B8441:1130140-1131996W, translated using codon table 12 (618 amino acids) Uncharacterized ORF; Ortholog(s) have ferroxidase activity, role in reductive iron assimilation and high-affinity iron permease complex localization	2.A.108.1.1	0	P38993	IRON TRANSPORT MULTICOPPER OXIDASE FET3 PRECURSOR (EC 1.-.-.-) - Saccharomyces cerevisiae (Baker's yeast).	55.9157	70.6645	3	Cu-oxidase_2 | Cu-oxidase_3 | Cu-oxidase	PF07731.20 | PF07732.21 | PF00394.28	2.4e-41 | 7.6e-40 | 1.5e-29	Multicopper oxidase | Multicopper oxidase | Multicopper oxidase	1	557-579
			B9J08_002997	B9J08_002997 CGDID:CAL0000226629 COORDS:Chr1_C_auris_B8441:1797859-1795934C, translated using codon table 12 (641 amino acids) Uncharacterized ORF; Ortholog(s) have role in meiotic cell cycle, synaptonemal complex organization	2.A.108.1.1	0	P38993	IRON TRANSPORT MULTICOPPER OXIDASE FET3 PRECURSOR (EC 1.-.-.-) - Saccharomyces cerevisiae (Baker's yeast).	63.1579	68.4211	3	Cu-oxidase_2 | Cu-oxidase_3 | Cu-oxidase	PF07731.20 | PF07732.21 | PF00394.28	1.5e-42 | 2.7e-42 | 8.7e-33	Multicopper oxidase | Multicopper oxidase | Multicopper oxidase	1	575-597
			B9J08_002108	B9J08_002108 CGDID:CAL0000227257 COORDS:Chr3_C_auris_B8441:349106-350281W, translated using codon table 12 (391 amino acids) Uncharacterized ORF; Ortholog(s) have high-affinity ferrous iron transmembrane transporter activity, iron ion transmembrane transporter activity and role in arsenate ion transmembrane transport, iron ion transmembrane transport, reductive iron assimilation	2.A.108.1.2	0	Q9P8U9	High-affinity iron permease CaFTR1 - Candida albicans (Yeast).	75.5376	86.2903	1	FTR1	PF03239.20	2.6e-86	Iron permease FTR1 family	7	10-31 | 52-74 | 89-111 | 145-167 | 177-199 | 206-228 | 285-307
			B9J08_002464	B9J08_002464 CGDID:CAL0000225871 COORDS:Chr7_C_auris_B8441:517116-518363W, translated using codon table 12 (415 amino acids) Uncharacterized ORF; Has domain(s) with predicted iron ion transmembrane transporter activity, role in iron ion transmembrane transport and high-affinity iron permease complex localization	2.A.108.1.3	5.72072e-91	Q9P8U8	High-affinity iron permease CaFTR2 - Candida albicans (Yeast).	47.8261	73.913	1	FTR1	PF03239.20	4.9e-67	Iron permease FTR1 family	7	10-32 | 75-97 | 112-134 | 199-221 | 231-250 | 257-279 | 334-356
			B9J08_003002	B9J08_003002 CGDID:CAL0000227797 COORDS:Chr1_C_auris_B8441:1812596-1811400C, translated using codon table 12 (398 amino acids) Uncharacterized ORF; Has domain(s) with predicted iron ion transmembrane transporter activity, role in iron ion transmembrane transport and high-affinity iron permease complex localization	2.A.108.1.3	0	Q9P8U8	High-affinity iron permease CaFTR2 - Candida albicans (Yeast).	68.0791	83.0508	1	FTR1	PF03239.20	3.7e-84	Iron permease FTR1 family	7	10-31 | 52-74 | 89-111 | 149-171 | 181-203 | 210-232 | 292-314
			B9J08_000170	B9J08_000170 CGDID:CAL0000225689 COORDS:Chr2_C_auris_B8441:364141-362957C, translated using codon table 12 (394 amino acids) Uncharacterized ORF; Ortholog(s) have role in endocytosis, iron ion transmembrane transport and fungal-type vacuole membrane, membrane raft localization	2.A.108.1.4	6.24605e-107	P38310	Iron transporter FTH1 - Saccharomyces cerevisiae (Baker's yeast).	46.0641	70.3704	1	FTR1	PF03239.20	7.1e-69	Iron permease FTR1 family	6	13-35 | 81-103 | 118-140 | 207-229 | 239-261 | 325-347
		2.A.126: The Fatty Acid Exporter (FAX) Family	B9J08_001973	B9J08_001973 CGDID:CAL0000226221 COORDS:Chr3_C_auris_B8441:72136-72462W, translated using codon table 12 (108 amino acids) Uncharacterized ORF; Has domain(s) with predicted membrane localization	2.A.126.1.8	1.22073e-39	C4YLT7	Putative uncharacterized protein OS=Candida albicans (strain WO-1) GN=CAWG_01806 PE=4 SV=1	71.9626	83.1776	1	Tmemb_14	PF03647.18	3.8e-25	Transmembrane proteins 14C	3	24-46 | 53-70 | 80-97
	2.D: Transcompartment Lipid Carrier	2.D.1: The PI4P/PS Counter Transporter (P/P-CT) Family	B9J08_000877	B9J08_000877 CGDID:CAL0000221861 COORDS:Chr2_C_auris_B8441:1891294-1892553W, translated using codon table 12 (419 amino acids) Uncharacterized ORF; Ortholog(s) have lipid binding, oxysterol binding, phosphatidic acid binding, phosphatidylinositol-4,5-bisphosphate binding, phosphatidylinositol-4-phosphate binding, sterol transfer activity	2.D.1.1.3	2.3334e-39	Q02201	Oxysterol-binding protein homolog 6 OS=Saccharomyces cerevisiae (strain ATCC 204508 / S288c) GN=OSH6 PE=1 SV=1	46.1538	61.5385	1	Oxysterol_BP	PF01237.23	7.6e-51	Oxysterol-binding protein
			B9J08_001454	B9J08_001454 CGDID:CAL0000225541 COORDS:Chr3_C_auris_B8441:1489775-1491064W, translated using codon table 12 (429 amino acids) Uncharacterized ORF; Ortholog(s) have lipid binding, sterol transfer activity	2.D.1.1.4	1.73681e-151	P38755	Oxysterol-binding protein homolog 7 OS=Saccharomyces cerevisiae (strain ATCC 204508 / S288c) GN=OSH7 PE=1 SV=1	55.5819	69.8337	1	Oxysterol_BP	PF01237.23	1.6e-70	Oxysterol-binding protein
			B9J08_004712	B9J08_004712 CGDID:CAL0000219139 COORDS:Chr5_C_auris_B8441:572115-569560C, translated using codon table 12 (851 amino acids) Uncharacterized ORF; Ortholog(s) have lipid binding, sterol transfer activity	2.D.1.1.6	1.04077e-99	N4TIW3	Oxysterol-binding protein like protein 3 OS=Fusarium oxysporum f. sp. cubense (strain race 1) GN=FOC1_g10012768 PE=4 SV=1	51.5152	69.697	2	Oxysterol_BP | PH_8	PF01237.23 | PF15409.12	2.3e-120 | 6e-36	Oxysterol-binding protein | Pleckstrin homology domain
			B9J08_004718	B9J08_004718 CGDID:CAL0000223441 COORDS:Chr5_C_auris_B8441:580721-584380W, translated using codon table 12 (1219 amino acids) Uncharacterized ORF; Ortholog(s) have lipid binding, sterol transfer activity and role in ER to Golgi ceramide transport, endocytosis, exocytosis, maintenance of cell polarity, piecemeal microautophagy of the nucleus, reticulophagy, sterol transport	2.D.1.1.9	1.54615e-63	Q9VC05	Oxysterol-binding protein OS=Drosophila melanogaster GN=Osbp PE=1 SV=1	50	67.2414	3	Oxysterol_BP | PH | Ank_2	PF01237.23 | PF00169.35 | PF12796.13	3.6e-142 | 1.4e-09 | 2.3e-09	Oxysterol-binding protein | PH domain | Ankyrin repeats (3 copies)
3: Primary Active Transporters	3.A: P-P-bond-hydrolysis-driven transporters	3.A.1: The ATP-binding Cassette (ABC) Superfamily	B9J08_004129	B9J08_004129 CGDID:CAL0000225143 COORDS:Chr6_C_auris_B8441:82791-80959C, translated using codon table 12 (610 amino acids) Uncharacterized ORF; Ortholog(s) have ATPase activity, role in protein unfolding, ribosomal small subunit export from nucleus, ribosome biogenesis and nucleus localization	3.A.1.121.10	0	Q9FJH6	ABC transporter F family member 1 OS=Arabidopsis thaliana OX=3702 GN=ABCF1 PE=2 SV=1	55.5351	80	3	ABC_tran | ABC_tran | ABC_tran_Xtn	PF00005.33 | PF00005.33 | PF12848.13	8.1e-25 | 3.6e-23 | 2.7e-22	ABC transporter | ABC transporter | ABC transporter
			B9J08_002813	B9J08_002813 CGDID:CAL0000225031 COORDS:Chr1_C_auris_B8441:1422411-1425566W, translated using codon table 12 (1051 amino acids) Uncharacterized ORF; Ortholog(s) have ATPase, ribosome binding, translation elongation factor activity and role in cytoplasmic translation, translational elongation, translational termination	3.A.1.121.7	8.48905e-43	Q389P2	ATP-binding cassette protein, putative OS=Trypanosoma brucei brucei (strain 927/4 GUTat10.1) OX=185431 GN=Tb10.329.0040 PE=4 SV=1	60	85	6	HEAT_EF3_N | HEAT_EF3_GNC1 | 4HB | ABC_tran | ABC_tran | ABC_tran	PF24987.1 | PF24984.1 | PF17947.6 | PF00005.33 | PF00005.33 | PF00005.33	2.4e-60 | 5.2e-32 | 1.8e-26 | 2.7e-18 | 3.8e-11 | 8.8e-07	EF3 N-terminal HEAT repeat | Elongation factor 3/GNC1 HEAT repeat | Four helical bundle domain | ABC transporter | ABC transporter | ABC transporter
			B9J08_004504	B9J08_004504 CGDID:CAL0000221035 COORDS:Chr5_C_auris_B8441:93748-90191C, translated using codon table 12 (1185 amino acids) Uncharacterized ORF; Ortholog(s) have ATP binding, ATPase, ribosome binding, translation termination factor activity and role in poly(A)+ mRNA export from nucleus, regulation of translational termination, ribosomal small subunit biogenesis	3.A.1.121.7	3.85695e-44	Q389P2	ATP-binding cassette protein, putative OS=Trypanosoma brucei brucei (strain 927/4 GUTat10.1) OX=185431 GN=Tb10.329.0040 PE=4 SV=1	72.2222	100	6	HEAT_EF3_GNC1 | ABC_tran | ABC_tran | HEAT_EF3_N | NEW1_HB | Chromo	PF24984.1 | PF00005.33 | PF00005.33 | PF24987.1 | PF24988.1 | PF00385.30	1.1e-29 | 1.9e-21 | 2.4e-18 | 1.1e-15 | 6.3e-13 | 3.9e-10	Elongation factor 3/GNC1 HEAT repeat | ABC transporter | ABC transporter | EF3 N-terminal HEAT repeat | NEW1 helical bundle domain | Chromo (CHRromatin Organisation MOdifier) domain
			B9J08_003172	B9J08_003172 CGDID:CAL0000225009 COORDS:Chr1_C_auris_B8441:2115388-2113133C, translated using codon table 12 (751 amino acids) Uncharacterized ORF; Ortholog(s) have role in protein unfolding, regulation of translational elongation and cytosolic ribosome localization	3.A.1.121.9	0	Q9NUQ8	ATP-binding cassette sub-family F member 3 OS=Homo sapiens OX=9606 GN=ABCF3 PE=1 SV=2	51.5152	75.6757	3	ABC_tran_Xtn | ABC_tran | ABC_tran	PF12848.13 | PF00005.33 | PF00005.33	7.1e-23 | 4.9e-22 | 2.7e-21	ABC transporter | ABC transporter | ABC transporter
			B9J08_004446	B9J08_004446 CGDID:CAL0000218997 COORDS:Chr6_C_auris_B8441:836615-838609W, translated using codon table 12 (664 amino acids) Uncharacterized ORF; Has domain(s) with predicted ATP binding, ATPase activity	3.A.1.121.9	3.77368e-62	Q9NUQ8	ATP-binding cassette sub-family F member 3 OS=Homo sapiens OX=9606 GN=ABCF3 PE=1 SV=2	66.6667	88.8889	2	ABC_tran | ABC_tran	PF00005.33 | PF00005.33	2.2e-18 | 1.1e-15	ABC transporter | ABC transporter
			B9J08_000032	B9J08_000032 CGDID:CAL0000227571 COORDS:Chr2_C_auris_B8441:79729-77297C, translated using codon table 12 (810 amino acids) Uncharacterized ORF; Ortholog(s) have ATPase-coupled transmembrane transporter activity, role in ATP transport, fatty acid transport and peroxisomal membrane, peroxisome localization	3.A.1.203.6	0	P41909	Peroxisomal long-chain fatty acid import protein 2 OS=Saccharomyces cerevisiae GN=PXA1 PE=1 SV=2	43.8596	78.3784	2	ABC_membrane_2 | ABC_tran	PF06472.20 | PF00005.33	1e-89 | 3.5e-17	ABC transporter transmembrane region 2 | ABC transporter	4	45-67 | 168-190 | 210-232 | 310-329
			B9J08_000657	B9J08_000657 CGDID:CAL0000223039 COORDS:Chr2_C_auris_B8441:1401088-1398050C, translated using codon table 12 (1012 amino acids) Uncharacterized ORF; Has domain(s) with predicted ABC-type transporter activity, ATP binding, ATPase activity and membrane localization	3.A.1.204.9	0	P25371	Probable ATP-dependent permease OS=Saccharomyces cerevisiae GN=ADP1 PE=1 SV=2	53.7074	71.2425	2	ABC2_membrane | ABC_tran	PF01061.29 | PF00005.33	9.9e-43 | 2.8e-31	ABC-2 type transporter | ABC transporter	8	324-346 | 759-778 | 791-813 | 842-864 | 873-895 | 899-921 | 961-983 | 988-1007
			B9J08_001125	SNQ2 CGDID:CAL0000223137 COORDS:Chr3_C_auris_B8441:772657-768197C, translated using codon table 12 (1486 amino acids) Uncharacterized ORF; Has domain(s) with predicted ABC-type transporter activity, ATP binding, ATPase, ATPase-coupled transmembrane transporter activity, role in transmembrane transport and membrane localization	3.A.1.205.2	0	P32568	SNQ2 protein - Saccharomyces cerevisiae (Baker's yeast).	54.3689	71.0978	8	ABC2_membrane | ABC2_membrane | PDR_CDR | ABC_tran | ABC_tran | ABC_trans_N | ABC2_membrane_7 | PDR_CDR	PF01061.29 | PF01061.29 | PF06422.18 | PF00005.33 | PF00005.33 | PF14510.11 | PF19055.6 | PF06422.18	2.3e-47 | 3.5e-32 | 6.8e-28 | 1.2e-19 | 1.8e-18 | 1.6e-08 | 7.9e-07 | 0.00043	ABC-2 type transporter | ABC-2 type transporter | CDR ABC transporter | ABC transporter | ABC transporter | ABC-transporter N-terminal | ABC-2 type transporter | CDR ABC transporter	11	502-524 | 531-553 | 582-604 | 611-631 | 641-663 | 751-773 | 1180-1202 | 1252-1274 | 1294-1316 | 1323-1345 | 1441-1463
			B9J08_004452	B9J08_004452 CGDID:CAL0000217079 COORDS:Chr6_C_auris_B8441:858553-854195C, translated using codon table 12 (1452 amino acids) Uncharacterized ORF; Ortholog(s) have plasma membrane localization	3.A.1.205.2	0	P32568	SNQ2 protein - Saccharomyces cerevisiae (Baker's yeast).	53.6568	70.3938	7	ABC2_membrane | ABC2_membrane | PDR_CDR | ABC_tran | ABC_tran | ABC_trans_N | ABC2_membrane_7	PF01061.29 | PF01061.29 | PF06422.18 | PF00005.33 | PF00005.33 | PF14510.11 | PF19055.6	7.8e-51 | 9.4e-33 | 8.3e-27 | 1.8e-20 | 6.5e-20 | 1.3e-11 | 3.1e-06	ABC-2 type transporter | ABC-2 type transporter | CDR ABC transporter | ABC transporter | ABC transporter | ABC-transporter N-terminal | ABC-2 type transporter	11	467-489 | 496-518 | 543-565 | 578-596 | 606-628 | 716-738 | 1150-1172 | 1225-1247 | 1262-1284 | 1291-1313 | 1412-1434
			B9J08_000164	CDR1 CGDID:CAL0000220423 COORDS:Chr2_C_auris_B8441:353454-348928C, translated using codon table 12 (1508 amino acids) Verified ORF; Putative transmembrane xenobiotic transporter, overexpressed in response to fluconazole; likely involved in cellular cation homeostasis	3.A.1.205.4	0	P43071	Multidrug resistance protein CDR1 - Candida albicans (Yeast).	72.9167	84.0726	6	ABC2_membrane | ABC2_membrane | PDR_CDR | ABC_trans_N | ABC_tran | ABC_tran	PF01061.29 | PF01061.29 | PF06422.18 | PF14510.11 | PF00005.33 | PF00005.33	6.9e-52 | 1.3e-40 | 1.2e-31 | 7.9e-25 | 4.9e-21 | 2.3e-19	ABC-2 type transporter | ABC-2 type transporter | CDR ABC transporter | ABC-transporter N-terminal | ABC transporter | ABC transporter	12	525-547 | 554-576 | 601-623 | 636-658 | 673-695 | 775-794 | 1203-1225 | 1238-1260 | 1280-1302 | 1323-1345 | 1360-1382 | 1475-1497
			B9J08_000479	CDR4 CGDID:CAL0000221913 COORDS:Chr2_C_auris_B8441:1017931-1022349W, translated using codon table 12 (1472 amino acids) Uncharacterized ORF; Putative ABC transporter family transmembrane transporter; transcriptionally upregulated in response to fluconazole and azoffluxin but does not appear to act in efflux	3.A.1.205.4	0	P43071	Multidrug resistance protein CDR1 - Candida albicans (Yeast).	60.1615	75.2355	7	ABC2_membrane | ABC2_membrane | PDR_CDR | ABC_trans_N | ABC_tran | ABC_tran | ABC2_membrane_7	PF01061.29 | PF01061.29 | PF06422.18 | PF14510.11 | PF00005.33 | PF00005.33 | PF19055.6	7.6e-49 | 9.7e-42 | 1.9e-32 | 3.3e-24 | 5.2e-21 | 1.3e-20 | 2.1e-05	ABC-2 type transporter | ABC-2 type transporter | CDR ABC transporter | ABC-transporter N-terminal | ABC transporter | ABC transporter | ABC-2 type transporter	12	493-515 | 527-549 | 569-591 | 603-622 | 632-654 | 742-761 | 1197-1219 | 1240-1262 | 1282-1304 | 1309-1331 | 1341-1363 | 1435-1457
			B9J08_002451	CDR2 CGDID:CAL0000220659 COORDS:Chr7_C_auris_B8441:479360-483769W, translated using codon table 12 (1469 amino acids) Uncharacterized ORF; Putative efflux transporter; expression does not appear to be correlated with resistance; has domain(s) with predicted ATP binding, ATPase, ATPase-coupled transmembrane transporter activity, and nucleoside-triphosphatase activity	3.A.1.205.4	0	P43071	Multidrug resistance protein CDR1 - Candida albicans (Yeast).	60.6081	75.8784	7	ABC2_membrane | ABC2_membrane | PDR_CDR | ABC_trans_N | ABC_tran | ABC_tran | ABC2_membrane_7	PF01061.29 | PF01061.29 | PF06422.18 | PF14510.11 | PF00005.33 | PF00005.33 | PF19055.6	1.2e-50 | 2e-43 | 5.3e-30 | 5.3e-23 | 1.3e-20 | 1.1e-18 | 2.3e-06	ABC-2 type transporter | ABC-2 type transporter | CDR ABC transporter | ABC-transporter N-terminal | ABC transporter | ABC transporter | ABC-2 type transporter	11	491-513 | 525-547 | 567-589 | 602-620 | 630-652 | 740-759 | 1198-1220 | 1249-1271 | 1286-1308 | 1315-1334 | 1437-1459
			B9J08_005430	B9J08_005430 CGDID:CAL0000217537 COORDS:Chr4_C_auris_B8441:1187746-1191540W, translated using codon table 12 (1264 amino acids) Uncharacterized ORF; Ortholog(s) have fungal-type vacuole membrane localization	3.A.1.205.7	1.02348e-75	P78577	AtrB - Aspergillus nidulans.	43.1034	63.7931	5	ABC_tran | ABC_tran | ABC2_membrane | ABC2_membrane | ABC2_membrane_7	PF00005.33 | PF00005.33 | PF01061.29 | PF01061.29 | PF19055.6	5.1e-25 | 1.9e-22 | 8.1e-19 | 1.5e-17 | 5e-13	ABC transporter | ABC transporter | ABC-2 type transporter | ABC-2 type transporter | ABC-2 type transporter	13	368-387 | 394-416 | 458-477 | 489-511 | 526-548 | 555-572 | 608-630 | 1014-1033 | 1048-1070 | 1091-1113 | 1123-1145 | 1152-1174 | 1236-1258
			B9J08_002388	B9J08_002388 CGDID:CAL0000227739 COORDS:Chr7_C_auris_B8441:341701-342963W, translated using codon table 12 (420 amino acids) Uncharacterized ORF; Has domain(s) with predicted ABC-type transporter activity, ATP binding, ATPase activity, role in transmembrane transport and membrane localization	3.A.1.206.1	4.68158e-54	P12866	Mating factor A secretion protein STE6 (Multiple drug resistance protein homolog) (P-glycoprotein) - Saccharomyces cerevisiae (Baker's yeast).	58.6207	72.4138	2	ABC_membrane | ABC_tran	PF00664.28 | PF00005.33	1.3e-34 | 7e-09	ABC transporter transmembrane region | ABC transporter	6	27-49 | 80-102 | 154-173 | 178-197 | 264-286 | 296-318
			B9J08_002389	STE6 CGDID:CAL0000223489 COORDS:Chr7_C_auris_B8441:343196-345373W, translated using codon table 12 (725 amino acids) Uncharacterized ORF; Ortholog(s) have ABC-type peptide transporter activity, role in peptide pheromone export and Golgi apparatus, mating projection tip, plasma membrane localization	3.A.1.206.1	8.4882e-97	P12866	Mating factor A secretion protein STE6 (Multiple drug resistance protein homolog) (P-glycoprotein) - Saccharomyces cerevisiae (Baker's yeast).	57.6923	76.3889	2	ABC_membrane | ABC_tran	PF00664.28 | PF00005.33	7.9e-48 | 8.7e-27	ABC transporter transmembrane region | ABC transporter	6	151-173 | 194-216 | 271-293 | 300-322 | 385-407 | 420-442
			B9J08_001899	B9J08_001899 CGDID:CAL0000226685 COORDS:Chr1_C_auris_B8441:768482-773296W, translated using codon table 12 (1604 amino acids) Uncharacterized ORF; Has domain(s) with predicted ABC-type transporter activity, ATP binding, ATPase activity, role in transmembrane transport and membrane localization	3.A.1.208.11	0	P39109	Metal resistance protein YCF1 (Yeast cadmium factor 1) - Saccharomyces cerevisiae (Baker's yeast).	44.2308	64.7059	4	ABC_membrane | ABC_membrane | ABC_tran | ABC_tran	PF00664.28 | PF00664.28 | PF00005.33 | PF00005.33	2.4e-33 | 4.2e-26 | 6.4e-24 | 1.3e-19	ABC transporter transmembrane region | ABC transporter transmembrane region | ABC transporter | ABC transporter	12	50-72 | 99-121 | 131-153 | 158-180 | 200-219 | 343-365 | 380-402 | 492-514 | 574-596 | 1011-1033 | 1053-1075 | 1143-1165
			B9J08_002146	B9J08_002146 CGDID:CAL0000223813 COORDS:Chr3_C_auris_B8441:441512-436812C, translated using codon table 12 (1566 amino acids) Uncharacterized ORF; Ortholog(s) have ABC-type glutathione S-conjugate transporter activity, ABC-type phytochelatin transporter activity, bilirubin transmembrane transporter activity	3.A.1.208.11	0	P39109	Metal resistance protein YCF1 (Yeast cadmium factor 1) - Saccharomyces cerevisiae (Baker's yeast).	54.6632	71.0492	5	ABC_membrane | ABC_membrane | TMD0_ABC | ABC_tran | ABC_tran	PF00664.28 | PF00664.28 | PF24357.1 | PF00005.33 | PF00005.33	2.3e-45 | 1.5e-37 | 5.4e-36 | 3.5e-26 | 2.1e-18	ABC transporter transmembrane region | ABC transporter transmembrane region | ABC transporter TMD0 domain | ABC transporter | ABC transporter	14	77-99 | 119-141 | 172-194 | 207-229 | 303-325 | 362-384 | 464-486 | 549-571 | 581-603 | 977-999 | 1029-1051 | 1098-1120 | 1124-1141 | 1210-1232
			B9J08_004913	B9J08_004913 CGDID:CAL0000216505 COORDS:Chr4_C_auris_B8441:52991-48513C, translated using codon table 12 (1492 amino acids) Uncharacterized ORF; Ortholog(s) have bilirubin transmembrane transporter activity, cadmium ion transmembrane transporter activity, role in bilirubin transport, cadmium ion transport, vacuole fusion, non-autophagic and fungal-type vacuole membrane localization	3.A.1.208.11	0	P39109	Metal resistance protein YCF1 (Yeast cadmium factor 1) - Saccharomyces cerevisiae (Baker's yeast).	43.1818	65.9091	5	ABC_membrane | ABC_membrane | ABC_tran | ABC_tran | TMD0_ABC	PF00664.28 | PF00664.28 | PF00005.33 | PF00005.33 | PF24357.1	6.4e-36 | 7.2e-29 | 1.3e-28 | 6.4e-19 | 5.3e-08	ABC transporter transmembrane region | ABC transporter transmembrane region | ABC transporter | ABC transporter | ABC transporter TMD0 domain	14	31-53 | 74-96 | 106-128 | 135-153 | 168-185 | 276-298 | 332-354 | 409-431 | 435-454 | 517-539 | 928-950 | 971-993 | 1059-1081 | 1155-1177
			B9J08_004430	B9J08_004430 CGDID:CAL0000226565 COORDS:Chr6_C_auris_B8441:798395-793503C, translated using codon table 12 (1630 amino acids) Uncharacterized ORF; Has domain(s) with predicted ABC-type transporter activity, ATP binding, ATPase activity, role in transmembrane transport and membrane localization	3.A.1.208.12	0	P32386	ATP-dependent bile acid permease - Saccharomyces cerevisiae (Baker's yeast).	51.0167	67.4641	4	ABC_membrane | ABC_tran | ABC_membrane | ABC_tran	PF00664.28 | PF00005.33 | PF00664.28 | PF00005.33	1.7e-39 | 3e-27 | 5.9e-20 | 1.1e-19	ABC transporter transmembrane region | ABC transporter | ABC transporter transmembrane region | ABC transporter	16	15-37 | 120-142 | 147-169 | 182-204 | 219-241 | 325-347 | 367-389 | 466-488 | 492-514 | 573-595 | 605-624 | 990-1012 | 1083-1105 | 1157-1179 | 1183-1205 | 1266-1288
			B9J08_003323	B9J08_003323 CGDID:CAL0000226527 COORDS:Chr1_C_auris_B8441:2462863-2458589C, translated using codon table 12 (1424 amino acids) Uncharacterized ORF; Ortholog(s) have ABC-type xenobiotic transporter activity, role in xenobiotic transport and plasma membrane localization	3.A.1.208.3	0	P53049	Oligomycin resistance ATP-dependent permease YOR1 - Saccharomyces cerevisiae (Baker's yeast).	51.5464	68.5567	4	ABC_membrane | ABC_tran | ABC_membrane | ABC_tran	PF00664.28 | PF00005.33 | PF00664.28 | PF00005.33	1.7e-38 | 6.8e-27 | 4.8e-24 | 3.6e-17	ABC transporter transmembrane region | ABC transporter | ABC transporter transmembrane region | ABC transporter	10	181-203 | 253-275 | 279-301 | 366-388 | 408-430 | 847-869 | 889-911 | 968-990 | 1071-1093 | 1095-1117
			B9J08_003808	B9J08_003808 CGDID:CAL0000222247 COORDS:Chr1_C_auris_B8441:3498117-3493435C, translated using codon table 12 (1560 amino acids) Uncharacterized ORF; Has domain(s) with predicted ABC-type transporter activity, ATP binding, ATPase activity, role in transmembrane transport and membrane localization	3.A.1.208.3	0	P53049	Oligomycin resistance ATP-dependent permease YOR1 - Saccharomyces cerevisiae (Baker's yeast).	46.5744	64.3599	4	ABC_membrane | ABC_tran | ABC_membrane | ABC_tran	PF00664.28 | PF00005.33 | PF00664.28 | PF00005.33	1.1e-38 | 2.3e-26 | 5.2e-19 | 2.4e-14	ABC transporter transmembrane region | ABC transporter | ABC transporter transmembrane region | ABC transporter	10	260-282 | 303-325 | 377-399 | 406-428 | 488-507 | 520-542 | 973-995 | 1016-1038 | 1094-1116 | 1199-1221
			B9J08_003832	B9J08_003832 CGDID:CAL0000222787 COORDS:Chr1_C_auris_B8441:3546079-3550299W, translated using codon table 12 (1406 amino acids) Uncharacterized ORF; Has domain(s) with predicted ABC-type transporter activity, ATP binding, ATPase activity, role in transmembrane transport and membrane localization	3.A.1.208.3	0	P53049	Oligomycin resistance ATP-dependent permease YOR1 - Saccharomyces cerevisiae (Baker's yeast).	53.6946	71.5586	4	ABC_membrane | ABC_tran | ABC_membrane | ABC_tran	PF00664.28 | PF00005.33 | PF00664.28 | PF00005.33	8.8e-37 | 1.7e-24 | 1.6e-19 | 2.6e-15	ABC transporter transmembrane region | ABC transporter | ABC transporter transmembrane region | ABC transporter	11	147-169 | 182-204 | 267-289 | 296-318 | 375-397 | 410-432 | 830-852 | 865-887 | 954-985 | 1056-1078 | 1082-1104
			B9J08_002232	B9J08_002232 CGDID:CAL0000227077 COORDS:Chr3_C_auris_B8441:626549-628588W, translated using codon table 12 (679 amino acids) Uncharacterized ORF; Ortholog(s) have ATPase-coupled transmembrane transporter activity, role in iron-sulfur cluster assembly, iron-sulfur cluster transmembrane transport and mitochondrial inner membrane, mitochondrion localization	3.A.1.210.1	0	P40416	Mitochondrial transporter ATM1 precursor - Saccharomyces cerevisiae (Baker's yeast).	69.2047	81.7259	2	ABC_membrane | ABC_tran	PF00664.28 | PF00005.33	1.5e-44 | 2.4e-33	ABC transporter transmembrane region | ABC transporter	5	80-102 | 117-139 | 194-216 | 220-242 | 309-331
			B9J08_002706	B9J08_002706 CGDID:CAL0000223869 COORDS:Chr1_C_auris_B8441:1219103-1221142W, translated using codon table 12 (679 amino acids) Uncharacterized ORF; Ortholog(s) have ABC-type oligopeptide transporter activity, ATPase activity, role in oligopeptide export from mitochondrion and mitochondrial inner membrane, mitochondrion localization	3.A.1.212.1	0	P33310	ATP-dependent permease MDL1 - Saccharomyces cerevisiae (Baker's yeast).	48.0992	66.9421	2	ABC_membrane | ABC_tran	PF00664.28 | PF00005.33	2.5e-58 | 3.4e-31	ABC transporter transmembrane region | ABC transporter	4	88-110 | 147-169 | 335-357 | 372-391
			B9J08_003663	B9J08_003663 CGDID:CAL0000227067 COORDS:Chr1_C_auris_B8441:3178176-3180563W, translated using codon table 12 (795 amino acids) Uncharacterized ORF; Has domain(s) with predicted ABC-type transporter activity, ATP binding, ATPase activity, role in transmembrane transport and membrane localization	3.A.1.212.2	6.19436e-169	P33311	ATP-dependent permease MDL2, mitochondrial - Saccharomyces cerevisiae (Baker's yeast).	44.9735	63.4921	2	ABC_membrane | ABC_tran	PF00664.28 | PF00005.33	2.2e-49 | 2.3e-26	ABC transporter transmembrane region | ABC transporter	4	136-158 | 186-208 | 284-306 | 373-395
			B9J08_000705	B9J08_000705 CGDID:CAL0000227791 COORDS:Chr2_C_auris_B8441:1514830-1516683W, translated using codon table 12 (617 amino acids) Uncharacterized ORF; Ortholog(s) have iron ion binding activity and role in positive regulation of translation, ribosomal large subunit biogenesis, ribosomal subunit export from nucleus, ribosome disassembly, translational initiation, translational termination	3.A.1.31.3	0	KZV12328	RLI1 [Saccharomyces cerevisiae]	80.8896	90.4448	4	ABC_tran | ABC_tran | Fer4_RLI | Fer4	PF00005.33 | PF00005.33 | PF04068.21 | PF00037.32	7.1e-18 | 5.4e-14 | 5.6e-12 | 8e-08	ABC transporter | ABC transporter | Possible Fer4-like domain in RNase L inhibitor, RLI | 4Fe-4S binding domain
		3.A.2: The H+- or Na+-translocating F-type, V-type and A-type ATPase (F-ATPase) Superfamily	B9J08_003138	B9J08_003138 CGDID:CAL0000224669 COORDS:Chr1_C_auris_B8441:2054339-2055309W, translated using codon table 12 (231 amino acids) Uncharacterized ORF; Ortholog(s) have proton-transporting ATP synthase activity, rotational mechanism, proton-transporting ATPase activity, rotational mechanism activity and role in protein-containing complex assembly, proton motive force-driven ATP synthesis	3.A.2.1.3	2.78518e-74	P05626	ATP SYNTHASE SUBUNIT 4, MITOCHONDRIAL PRECURSOR (EC 3.6.1.34) - Saccharomyces cerevisiae (Baker's yeast).	64.7059	79.5918	1	Mt_ATP-synt_B	PF05405.19	3.2e-51	Mitochondrial ATP synthase B chain precursor (ATP-synt_B)
			B9J08_003146	B9J08_003146 CGDID:CAL0000217729 COORDS:Chr1_C_auris_B8441:2065972-2065448C, translated using codon table 12 (174 amino acids) Uncharacterized ORF; Ortholog(s) have proton-transporting ATP synthase activity, rotational mechanism activity, role in proton motive force-driven ATP synthesis and mitochondrial proton-transporting ATP synthase, stator stalk localization	3.A.2.1.3	3.92628e-71	P30902	ATP SYNTHASE D CHAIN, MITOCHONDRIAL (EC 3.6.1.34) - Saccharomyces cerevisiae (Baker's yeast).	57.4713	78.1609	1	Mt_ATP-synt_D	PF05873.17	3.6e-19	ATP synthase D chain, mitochondrial (ATP5H)
			B9J08_003508	B9J08_003508 CGDID:CAL0000220743 COORDS:Chr1_C_auris_B8441:2849309-2847097C, translated using codon table 12 (498 amino acids) Uncharacterized ORF; Ortholog(s) have ADP binding, ATPase, proton-transporting ATP synthase activity, rotational mechanism, proton-transporting ATPase activity, rotational mechanism activity	3.A.2.1.3	0	P00830	ATP SYNTHASE BETA CHAIN, MITOCHONDRIAL PRECURSOR (EC 3.6.1.34) - Saccharomyces cerevisiae (Baker's yeast).	85.336	91.0387	3	ATP-synt_ab | ATP-synt_ab_N | ATP-synt_VA_C	PF00006.31 | PF02874.29 | PF22919.1	1.9e-69 | 1.2e-20 | 3e-17	ATP synthase alpha/beta family, nucleotide-binding domain | ATP synthase alpha/beta family, beta-barrel domain | C-terminal domain of V and A type ATP synthase
			B9J08_004005	B9J08_004005 CGDID:CAL0000219143 COORDS:Chr1_C_auris_B8441:3932713-3932093C, translated using codon table 12 (206 amino acids) Uncharacterized ORF; Ortholog(s) have proton-transporting ATP synthase activity, rotational mechanism activity, role in proton motive force-driven ATP synthesis and mitochondrial proton-transporting ATP synthase, stator stalk localization	3.A.2.1.3	7.65681e-61	P09457	ATP SYNTHASE OLIGOMYCIN SENSITIVITY CONFERRAL PROTEIN PRECURSOR, MITOCHONDRIAL (EC 3.6.1.34) (OSCP) (ATP SYNTHASE CHAIN 5) - Saccharomyces cerevisiae (Baker's yeast).	50	73.1183	1	OSCP	PF00213.23	3.8e-46	ATP synthase delta (OSCP) subunit
			B9J08_005349	B9J08_005349 CGDID:CAL0000222883 COORDS:Chr4_C_auris_B8441:985646-984581C, translated using codon table 12 (285 amino acids) Uncharacterized ORF; Ortholog(s) have proton-transporting ATP synthase activity, rotational mechanism, proton-transporting ATPase activity, rotational mechanism activity and role in proton motive force-driven ATP synthesis	3.A.2.1.3	2.43262e-108	P38077	ATP synthase gamma chain, mitochondrial precursor (EC 3.6.1.34) - Saccharomyces cerevisiae (Baker's yeast).	56.383	74.4681	1	ATP-synt	PF00231.24	3.7e-74	ATP synthase
			B9J08_001250	B9J08_001250 CGDID:CAL0000227279 COORDS:Chr3_C_auris_B8441:1033198-1033680W, translated using codon table 12 (160 amino acids) Uncharacterized ORF; Ortholog(s) have ATPase, proton-transporting ATP synthase activity, rotational mechanism activity, role in proton motive force-driven ATP synthesis and mitochondrial proton-transporting ATP synthase, central stalk localization	3.A.2.1.3	1.34557e-41	Q12165	ATP synthase delta chain, mitochondrial precursor (EC 3.6.1.34) - Saccharomyces cerevisiae (Baker's yeast).	52.1739	71.4286	2	ATP-synt_DE_N | ATPD_C_fung	PF02823.21 | PF21334.2	3.7e-19 | 8.7e-15	ATP synthase, Delta/Epsilon chain, beta-sandwich domain | Fungal epsilon subunit of F1F0-ATP synthase C-terminal domain
			B9J08_000020	B9J08_000020 CGDID:CAL0000221093 COORDS:Chr2_C_auris_B8441:54443-56393W, translated using codon table 12 (543 amino acids) Uncharacterized ORF; Ortholog(s) have ATPase, proton-transporting ATP synthase activity, rotational mechanism activity and role in proton motive force-driven ATP synthesis	3.A.2.1.3	0	P07251	ATP synthase alpha chain, mitochondrial precursor (EC 3.6.1.34) - Saccharomyces cerevisiae (Baker's yeast).	86.1111	93.6508	3	ATP-synt_ab | ATP-synt_ab_C | ATP-synt_ab_N	PF00006.31 | PF00306.32 | PF02874.29	2e-80 | 2.3e-49 | 1.8e-16	ATP synthase alpha/beta family, nucleotide-binding domain | ATP synthase alpha/beta chain, C terminal domain | ATP synthase alpha/beta family, beta-barrel domain
			B9J08_001677	B9J08_001677 CGDID:CAL0000219571 COORDS:Chr1_C_auris_B8441:314963-317830W, translated using codon table 12 (955 amino acids) Uncharacterized ORF; Has domain(s) with predicted proton-transporting ATPase activity, rotational mechanism activity and role in proton transmembrane transport	3.A.2.2.3	0	P37296	V-type proton ATPase subunit a, Golgi isoform OS=Saccharomyces cerevisiae (strain ATCC 204508 / S288c) GN=STV1 PE=1 SV=2	65.5172	78.4483	2	V_ATPase_I | V_ATPase_I	PF01496.24 | PF01496.24	5.4e-221 | 1e-65	V-type ATPase 116kDa subunit family | V-type ATPase 116kDa subunit family	7	507-529 | 549-568 | 638-660 | 667-689 | 730-749 | 861-883 | 893-915
			B9J08_001784	B9J08_001784 CGDID:CAL0000224221 COORDS:Chr1_C_auris_B8441:551295-550708C, translated using codon table 12 (195 amino acids) Uncharacterized ORF; Ortholog(s) have role in vacuolar acidification and membrane localization	3.A.2.2.3	3.10458e-74	P23968	VACUOLAR ATP SYNTHASE 22 KDA PROTEOLIPID SUBUNIT (EC 3.6.1.34) - Saccharomyces cerevisiae (Baker's yeast).	74.0541	86.4865	2	ATP-synt_C | ATP-synt_C	PF00137.26 | PF00137.26	1.9e-16 | 6.2e-12	ATP synthase subunit C | ATP synthase subunit C	5	5-24 | 39-70 | 83-105 | 125-147 | 167-189
			B9J08_004933	B9J08_004933 CGDID:CAL0000224199 COORDS:Chr4_C_auris_B8441:90860-90375C, translated using codon table 12 (161 amino acids) Uncharacterized ORF; Ortholog(s) have fungal-type vacuole, membrane localization	3.A.2.2.3	7.84541e-54	P32842	PROTEOLIPID PROTEIN VMA11 - Saccharomyces cerevisiae (Baker's yeast).	77.5362	94.2029	2	ATP-synt_C | ATP-synt_C	PF00137.26 | PF00137.26	5.4e-16 | 2.3e-10	ATP synthase subunit C | ATP synthase subunit C	4	15-37 | 57-79 | 94-116 | 133-155
			B9J08_005221	B9J08_005221 CGDID:CAL0000220151 COORDS:Chr4_C_auris_B8441:697379-699864W, translated using codon table 12 (813 amino acids) Uncharacterized ORF; Ortholog(s) have phosphatidylinositol-3,5-bisphosphate binding, proton-transporting ATPase activity, rotational mechanism activity	3.A.2.2.3	0	P32563	VACUOLAR ATP SYNTHASE 95 KDA SUBUNIT (EC 3.6.1.34) (VACUOLAR ATPASE 95 KDA SUBUNIT) - Saccharomyces cerevisiae (Baker's yeast).	55.407	72.5395	1	V_ATPase_I	PF01496.24	4.4e-306	V-type ATPase 116kDa subunit family	7	402-424 | 444-466 | 522-544 | 551-573 | 615-634 | 717-739 | 749-771
			B9J08_005509	B9J08_005509 CGDID:CAL0000227187 COORDS:Chr4_C_auris_B8441:1340617-1339922C, translated using codon table 12 (160 amino acids) Uncharacterized ORF; Ortholog(s) have role in endocytosis, intracellular copper ion homeostasis, intracellular iron ion homeostasis, protein targeting to vacuole, vacuolar acidification, vacuole organization and membrane localization	3.A.2.2.3	9.50452e-72	P25515	VACUOLAR ATP SYNTHASE 16 KDA PROTEOLIPID SUBUNIT (EC 3.6.1.34) - Saccharomyces cerevisiae (Baker's yeast).	86.25	95	2	ATP-synt_C | ATP-synt_C	PF00137.26 | PF00137.26	8.2e-20 | 4.2e-13	ATP synthase subunit C | ATP synthase subunit C	4	10-32 | 53-75 | 90-112 | 125-147
			B9J08_000867	B9J08_000867 CGDID:CAL0000224727 COORDS:Chr2_C_auris_B8441:1872280-1872654W, translated using codon table 12 (124 amino acids) Uncharacterized ORF; Has domain(s) with predicted proton-transporting ATPase activity, rotational mechanism activity, role in monoatomic ion transmembrane transport, proton transmembrane transport and proton-transporting V-type ATPase, V1 domain localization	3.A.2.2.3	7.74646e-56	P39111	VACUOLAR ATP SYNTHASE SUBUNIT F (EC 3.6.1.34) (V-ATPASE F SUBUNIT) (VACUOLAR PROTON PUMP F SUBUNIT) (V-ATPASE 14 KDA SUBUNIT) - Saccharomyces cerevisiae (Baker's yeast).	68.9655	84.4828	1	ATP-synt_F	PF01990.22	7.3e-29	ATP synthase (F/14-kDa) subunit
			B9J08_002699	B9J08_002699 CGDID:CAL0000217105 COORDS:Chr1_C_auris_B8441:1211261-1209774C, translated using codon table 12 (479 amino acids) Uncharacterized ORF; Ortholog(s) have role in vacuolar acidification and fungal-type vacuole membrane localization	3.A.2.2.3	2.66636e-35	P41807	Vacuolar ATP synthase subunit H (EC 3.6.3.14) (V-ATPase H subunit) (Vacuolar proton pump H subunit) (V-ATPase 54 kDa subunit) - Saccharomyces cerevisiae (Baker's yeast).	33.3333	60	2	V-ATPase_H_N | V-ATPase_H_C	PF03224.20 | PF11698.14	4.3e-73 | 7.8e-26	V-ATPase subunit H | V-ATPase subunit H
			B9J08_003537	B9J08_003537 CGDID:CAL0000225237 COORDS:Chr1_C_auris_B8441:2899092-2900141W, translated using codon table 12 (349 amino acids) Uncharacterized ORF; Ortholog(s) have proton-transporting ATPase activity, rotational mechanism activity, role in vacuolar transport and fungal-type vacuole membrane localization	3.A.2.2.3	3.5685e-150	P32366	VACUOLAR ATP SYNTHASE SUBUNIT D (EC 3.6.1.34) (V-ATPASE D SUBUNIT) (VACUOLAR PROTON PUMP D SUBUNIT) (V-ATPASE 39 KDA SUBUNIT) (V-ATPASE SUBUNIT M39) - Saccharomyces cerevisiae (Baker's yeast).	61.5385	78.9174	1	vATP-synt_AC39	PF01992.21	3.4e-98	ATP synthase (C/AC39) subunit
			B9J08_005285	B9J08_005285 CGDID:CAL0000222063 COORDS:Chr4_C_auris_B8441:843409-844539W, translated using codon table 12 (376 amino acids) Uncharacterized ORF; Has domain(s) with predicted proton transmembrane transporter activity, proton-transporting ATPase activity, rotational mechanism activity and role in proton transmembrane transport	3.A.2.2.3	8.67307e-131	P31412	VACUOLAR ATP SYNTHASE SUBUNIT C (EC 3.6.1.34) (V-ATPASE C SUBUNIT) (VACUOLAR PROTON PUMP C SUBUNIT) (V-ATPASE 42 KDA SUBUNIT) - Saccharomyces cerevisiae (Baker's yeast).	50.1279	69.3095	1	V-ATPase_C	PF03223.20	4.3e-130	V-ATPase subunit C
			B9J08_000506	B9J08_000506 CGDID:CAL0000220093 COORDS:Chr2_C_auris_B8441:1087452-1088261W, translated using codon table 12 (269 amino acids) Uncharacterized ORF; Ortholog(s) have proton-transporting ATPase activity, rotational mechanism activity, role in vacuolar acidification and fungal-type vacuole membrane, membrane raft, vacuolar proton-transporting V-type ATPase complex localization	3.A.2.2.3	9.85079e-119	P32610	VACUOLAR ATP SYNTHASE SUBUNIT D (EC 3.6.1.34) (V-ATPASE D SUBUNIT) (VACUOLAR PROTON PUMP D SUBUNIT) - Saccharomyces cerevisiae (Baker's yeast).	85.3403	93.7173	1	ATP-synt_D	PF01813.22	3.5e-68	ATP synthase subunit D
			B9J08_001005	B9J08_001005 CGDID:CAL0000216733 COORDS:Chr2_C_auris_B8441:2191925-2192657W, translated using codon table 12 (226 amino acids) Uncharacterized ORF; Ortholog(s) have fungal-type vacuole membrane, membrane raft, vacuolar proton-transporting V-type ATPase, V1 domain localization	3.A.2.2.3	1.83024e-57	P22203	VACUOLAR ATP SYNTHASE SUBUNIT E (EC 3.6.1.34) (V-ATPASE E SUBUNIT) (VACUOLAR PROTON PUMP E SUBUNIT) (V-ATPASE 27 KDA SUBUNIT) - Saccharomyces cerevisiae (Baker's yeast).	59.1304	77.7778	1	vATP-synt_E	PF01991.23	2.4e-62	ATP synthase (E/31 kDa) subunit
			B9J08_001701	B9J08_001701 CGDID:CAL0000223381 COORDS:Chr1_C_auris_B8441:366724-368250W, translated using codon table 12 (508 amino acids) Uncharacterized ORF; Ortholog(s) have proton-transporting ATPase activity, rotational mechanism activity and role in intracellular calcium ion homeostasis, pexophagy, proteasome storage granule assembly, transmembrane transport, vacuolar acidification	3.A.2.2.3	0	P16140	VACUOLAR ATP SYNTHASE SUBUNIT B (EC 3.6.1.34) (V-ATPASE B SUBUNIT) (VACUOLAR PROTON PUMP B SUBUNIT) (V-ATPASE 57 KDA SUBUNIT) - Saccharomyces cerevisiae (Baker's yeast).	91.3223	96.6942	3	ATP-synt_ab | ATP-synt_VA_C | ATP-synt_ab_N	PF00006.31 | PF22919.1 | PF02874.29	2.4e-76 | 9.5e-32 | 6.4e-14	ATP synthase alpha/beta family, nucleotide-binding domain | C-terminal domain of V and A type ATP synthase | ATP synthase alpha/beta family, beta-barrel domain
			B9J08_001893	B9J08_001893 CGDID:CAL0000218965 COORDS:Chr1_C_auris_B8441:753233-755146W, translated using codon table 12 (617 amino acids) Uncharacterized ORF; Ortholog(s) have proton-transporting ATPase activity, rotational mechanism activity	3.A.2.2.4	0	P38606	Vacuolar ATP synthase catalytic subunit A - Homo sapiens (Human).	81.1798	89.3471	4	ATP-synt_ab | ATP-synt_ab_Xtn | ATP-synt_VA_C | ATP-synt_ab_N	PF00006.31 | PF16886.11 | PF22919.1 | PF02874.29	2.1e-71 | 7.2e-32 | 7.3e-31 | 3.3e-15	ATP synthase alpha/beta family, nucleotide-binding domain | ATPsynthase alpha/beta subunit barrel-sandwich domain | C-terminal domain of V and A type ATP synthase | ATP synthase alpha/beta family, beta-barrel domain
		3.A.3: The P-type ATPase (P-ATPase) Superfamily	B9J08_001581	B9J08_001581 CGDID:CAL0000217599 COORDS:Chr1_C_auris_B8441:123801-120463C, translated using codon table 12 (1112 amino acids) Uncharacterized ORF; Has domain(s) with predicted ATP binding, ATPase, nucleotide binding, transporter activity and membrane localization	3.A.3.1.7	0	Q2U3D2	Na+/K+ ATPase OS=Aspergillus oryzae GN=AO090038000088 PE=3 SV=1	60	77.5	5	E1-E2_ATPase | Cation_ATPase_C | Cation_ATPase | Hydrolase | Cation_ATPase_N	PF00122.25 | PF00689.26 | PF13246.12 | PF00702.32 | PF00690.31	5.9e-40 | 1.5e-32 | 2.6e-11 | 5.7e-11 | 1.9e-07	E1-E2 ATPase | Cation transporting ATPase, C-terminus | Cation transport ATPase (P-type) | haloacid dehalogenase-like hydrolase | Cation transporter/ATPase, N-terminus	10	168-190 | 200-222 | 365-387 | 407-429 | 879-901 | 906-928 | 953-975 | 1003-1025 | 1045-1064 | 1069-1091
			B9J08_002823	B9J08_002823 CGDID:CAL0000220993 COORDS:Chr1_C_auris_B8441:1443038-1446685W, translated using codon table 12 (1215 amino acids) Uncharacterized ORF; Ortholog(s) have phosphatidylinositol-4-phosphate binding activity and role in intracellular calcium ion homeostasis, intracellular manganese ion homeostasis, sterol homeostasis	3.A.3.10.3	0	P39986	Manganese-transporting ATPase 1 OS=Saccharomyces cerevisiae (strain ATCC 204508 / S288c) GN=SPF1 PE=1 SV=1	66.6667	78.2072	3	2TM_P5A-ATPase | E1-E2_ATPase | Cation_ATPase	PF23143.1 | PF00122.25 | PF13246.12	1.4e-23 | 6.8e-19 | 6.4e-05	P5A-ATPase, transmembrane helical hairpin | E1-E2 ATPase | Cation transport ATPase (P-type)	10	20-42 | 55-77 | 196-213 | 217-236 | 398-417 | 1000-1019 | 1059-1081 | 1111-1130 | 1142-1161 | 1181-1203
			B9J08_001774	B9J08_001774 CGDID:CAL0000221709 COORDS:Chr1_C_auris_B8441:529943-534139W, translated using codon table 12 (1398 amino acids) Uncharacterized ORF; Ortholog(s) have fungal-type vacuole membrane, vacuole-mitochondrion membrane contact site localization	3.A.3.10.8	0	Q12697	Probable cation-transporting ATPase 2 - Saccharomyces cerevisiae (Baker's yeast).	68.4211	78.9474	3	P5-ATPase | E1-E2_ATPase | Cation_ATPase	PF12409.13 | PF00122.25 | PF13246.12	7.5e-37 | 5.2e-32 | 2.7e-06	P5-type ATPase cation transporter | E1-E2 ATPase | Cation transport ATPase (P-type)	9	286-305 | 447-469 | 473-492 | 648-670 | 1153-1175 | 1188-1206 | 1226-1248 | 1305-1322 | 1337-1359
			B9J08_000175	B9J08_000175 CGDID:CAL0000216861 COORDS:Chr2_C_auris_B8441:374905-378432W, translated using codon table 12 (1175 amino acids) Uncharacterized ORF; Ortholog(s) have P-type calcium transporter activity, role in calcium ion transport, intracellular calcium ion homeostasis, transmembrane transport and fungal-type vacuole membrane localization	3.A.3.2.2	0	P38929	CALCIUM-TRANSPORTING ATPASE 2 (EC 3.6.3.8) (VACUOLAR CA2+-ATPASE) - Saccharomyces cerevisiae (Baker's yeast).	58.3333	77.2727	5	E1-E2_ATPase | Cation_ATPase_C | Cation_ATPase | Cation_ATPase_N | Hydrolase	PF00122.25 | PF00689.26 | PF13246.12 | PF00690.31 | PF00702.32	1.4e-37 | 1.9e-36 | 9e-16 | 3.6e-12 | 3.6e-09	E1-E2 ATPase | Cation transporting ATPase, C-terminus | Cation transport ATPase (P-type) | Cation transporter/ATPase, N-terminus | haloacid dehalogenase-like hydrolase	8	109-130 | 145-167 | 332-354 | 374-396 | 866-888 | 898-917 | 1031-1053 | 1063-1085
			B9J08_000837	PMR1 CGDID:CAL0000218001 COORDS:Chr2_C_auris_B8441:1810257-1807486C, translated using codon table 12 (923 amino acids) Verified ORF; Ortholog(s) have P-type calcium transporter activity, P-type manganese transporter activity, calcium ion binding activity	3.A.3.2.3	0	P13586	CALCIUM-TRANSPORTING ATPASE 1 (EC 3.6.3.8) (GOLGI CA2+-ATPASE) - Saccharomyces cerevisiae (Baker's yeast).	63.1922	78.0673	4	E1-E2_ATPase | Cation_ATPase_C | Hydrolase | Cation_ATPase_N	PF00122.25 | PF00689.26 | PF00702.32 | PF00690.31	4.3e-48 | 6e-47 | 5.4e-18 | 5.5e-15	E1-E2 ATPase | Cation transporting ATPase, C-terminus | haloacid dehalogenase-like hydrolase | Cation transporter/ATPase, N-terminus	8	70-92 | 97-114 | 270-287 | 302-324 | 711-733 | 788-805 | 854-876 | 886-907
			B9J08_002855	B9J08_002855 CGDID:CAL0000221969 COORDS:Chr1_C_auris_B8441:1523071-1520372C, translated using codon table 12 (899 amino acids) Uncharacterized ORF; Ortholog(s) have ATPase, P-type proton-exporting transporter activity, proton binding activity	3.A.3.3.6	0	P05030	Plasma membrane ATPase 1 - Saccharomyces cerevisiae (Baker's yeast).	85.5464	92.1269	3	E1-E2_ATPase | Hydrolase | Cation_ATPase_N	PF00122.25 | PF00702.32 | PF00690.31	2.6e-45 | 1.2e-14 | 1.9e-10	E1-E2 ATPase | haloacid dehalogenase-like hydrolase | Cation transporter/ATPase, N-terminus	8	272-294 | 307-329 | 671-693 | 700-717 | 732-754 | 767-789 | 804-826 | 833-855
			B9J08_002491	B9J08_002491 CGDID:CAL0000223499 COORDS:Chr7_C_auris_B8441:581092-584550W, translated using codon table 12 (1152 amino acids) Uncharacterized ORF; Has domain(s) with predicted ATP binding, ATPase, ATPase-coupled monoatomic cation transmembrane transporter activity, metal ion binding, nucleotide binding, transporter activity and role in monoatomic cation transport	3.A.3.5.8	0	Q5AG51	3.A.3.5.8 Copper-transporting P-type ATPase	53.5714	75	5	E1-E2_ATPase | Hydrolase | HMA | HMA | HMA	PF00122.25 | PF00702.32 | PF00403.32 | PF00403.32 | PF00403.32	8.6e-45 | 1e-23 | 1e-15 | 1.1e-14 | 1.2e-11	E1-E2 ATPase | haloacid dehalogenase-like hydrolase | Heavy-metal-associated domain | Heavy-metal-associated domain | Heavy-metal-associated domain	8	358-380 | 390-412 | 431-453 | 463-480 | 642-664 | 688-710 | 1025-1047 | 1051-1073
			B9J08_000018	B9J08_000018 CGDID:CAL0000219955 COORDS:Chr2_C_auris_B8441:45895-49302W, translated using codon table 12 (1135 amino acids) Uncharacterized ORF; Ortholog(s) have role in endocytosis, phospholipid translocation, retrograde vesicle-mediated transport, Golgi to endoplasmic reticulum, vacuole organization	3.A.3.8.18	0	P40527	Probable phospholipid-transporting ATPase NEO1 OS=Saccharomyces cerevisiae (strain ATCC 204508 / S288c) GN=NEO1 PE=1 SV=1	65.7817	79.7443	5	PhoLip_ATPase_C | PhoLip_ATPase_N | E1-E2_ATPase | Cation_ATPase | Hydrolase	PF16212.11 | PF16209.10 | PF00122.25 | PF13246.12 | PF00702.32	1.8e-45 | 6.9e-19 | 6.6e-11 | 5.8e-09 | 5.3e-06	Phospholipid-translocating P-type ATPase C-terminal | Phospholipid-translocating ATPase N-terminal | E1-E2 ATPase | Cation transport ATPase (P-type) | haloacid dehalogenase-like hydrolase	9	359-381 | 405-427 | 437-456 | 929-946 | 956-978 | 1008-1025 | 1038-1060 | 1067-1089 | 1099-1116
			B9J08_004766	B9J08_004766 CGDID:CAL0000218423 COORDS:Chr5_C_auris_B8441:677951-681931W, translated using codon table 12 (1326 amino acids) Uncharacterized ORF; Ortholog(s) have phosphatidylcholine flippase activity, phosphatidylethanolamine flippase activity, phosphatidylserine flippase activity	3.A.3.8.2	0	P39524	POTENTIAL PHOSPHOLIPID-TRANSPORTING ATPASE 1 (EC 3.6.3.13) - Saccharomyces cerevisiae (Baker's yeast).	66.5814	80.2217	3	PhoLip_ATPase_C | PhoLip_ATPase_N | Cation_ATPase	PF16212.11 | PF16209.10 | PF13246.12	1.2e-87 | 1.3e-23 | 6.3e-15	Phospholipid-translocating P-type ATPase C-terminal | Phospholipid-translocating ATPase N-terminal | Cation transport ATPase (P-type)	8	458-480 | 510-532 | 1032-1051 | 1066-1088 | 1108-1130 | 1150-1172 | 1179-1201 | 1221-1238
			B9J08_004344	B9J08_004344 CGDID:CAL0000220467 COORDS:Chr6_C_auris_B8441:611416-606491C, translated using codon table 12 (1641 amino acids) Uncharacterized ORF; Ortholog(s) have phosphatidylcholine flippase activity, phosphatidylethanolamine flippase activity, phosphatidylserine flippase activity and role in phospholipid translocation, pseudohyphal growth	3.A.3.8.20	0	Q12674	Probable phospholipid-transporting ATPase DNF3 OS=Saccharomyces cerevisiae (strain ATCC 204508 / S288c) OX=559292 GN=DNF3 PE=1 SV=1	60.8696	76.7442	5	PhoLip_ATPase_C | PhoLip_ATPase_N | Cation_ATPase | Hydrolase | E1-E2_ATPase	PF16212.11 | PF16209.10 | PF13246.12 | PF00702.32 | PF00122.25	1.3e-72 | 2.9e-22 | 4e-12 | 1.7e-08 | 2.8e-07	Phospholipid-translocating P-type ATPase C-terminal | Phospholipid-translocating ATPase N-terminal | Cation transport ATPase (P-type) | haloacid dehalogenase-like hydrolase | E1-E2 ATPase	7	243-265 | 503-525 | 545-567 | 1344-1366 | 1376-1393 | 1406-1428 | 1450-1472
			B9J08_000435	B9J08_000435 CGDID:CAL0000221647 COORDS:Chr2_C_auris_B8441:904797-900175C, translated using codon table 12 (1540 amino acids) Uncharacterized ORF; Ortholog(s) have glycosylceramide flippase activity, phosphatidylcholine flippase activity, phosphatidylethanolamine flippase activity	3.A.3.8.4	0	P32660	Probable phospholipid-transporting ATPase DNF1 (EC 3.6.3.1) - Saccharomyces cerevisiae (Baker's yeast)	57.1118	72.9378	3	PhoLip_ATPase_C | Cation_ATPase | PhoLip_ATPase_N	PF16212.11 | PF13246.12 | PF16209.10	1.1e-78 | 4.4e-15 | 4.7e-12	Phospholipid-translocating P-type ATPase C-terminal | Cation transport ATPase (P-type) | Phospholipid-translocating ATPase N-terminal	9	236-258 | 551-573 | 598-620 | 1191-1208 | 1218-1240 | 1270-1292 | 1307-1329 | 1336-1358 | 1368-1390
			B9J08_002346	B9J08_002346 CGDID:CAL0000225709 COORDS:Chr7_C_auris_B8441:252411-256916W, translated using codon table 12 (1501 amino acids) Uncharacterized ORF; Has domain(s) with predicted ATP binding, ATPase, ATPase-coupled intramembrane lipid transporter activity, magnesium ion binding, nucleotide binding, transporter activity, role in phospholipid transport and membrane localization	3.A.3.8.5	0	Q12675	Probable phospholipid-transporting ATPase DNF2 (EC 3.6.3.1) - Saccharomyces cerevisiae (Baker's yeast)	56	73.6842	3	PhoLip_ATPase_C | PhoLip_ATPase_N | Cation_ATPase	PF16212.11 | PF16209.10 | PF13246.12	1.2e-83 | 4.3e-16 | 4.3e-10	Phospholipid-translocating P-type ATPase C-terminal | Phospholipid-translocating ATPase N-terminal | Cation transport ATPase (P-type)	10	124-141 | 145-162 | 482-504 | 528-550 | 1119-1136 | 1146-1168 | 1205-1224 | 1234-1256 | 1263-1285 | 1300-1322
			B9J08_000969	B9J08_000969 CGDID:CAL0000220931 COORDS:Chr2_C_auris_B8441:2110152-2113766W, translated using codon table 12 (1077 amino acids) Uncharacterized ORF; Has domain(s) with predicted ATP binding, ATPase, ATPase-coupled monoatomic cation transmembrane transporter activity, nucleotide binding, transporter activity, role in monoatomic cation transport and membrane localization	3.A.3.9.3	0	O13398	P-type ATPase 2 - Debaryomyces occidentalis (Yeast) (Schwanniomyces occidentalis).	64.8623	76.2583	5	E1-E2_ATPase | Cation_ATPase_C | Cation_ATPase | Cation_ATPase_N | Hydrolase	PF00122.25 | PF00689.26 | PF13246.12 | PF00690.31 | PF00702.32	1.5e-28 | 4.3e-27 | 4e-14 | 1.1e-13 | 4.3e-12	E1-E2 ATPase | Cation transporting ATPase, C-terminus | Cation transport ATPase (P-type) | Cation transporter/ATPase, N-terminus | haloacid dehalogenase-like hydrolase	10	102-124 | 128-147 | 323-343 | 353-375 | 815-837 | 852-869 | 890-912 | 942-959 | 989-1011 | 1021-1043
			B9J08_002173	B9J08_002173 CGDID:CAL0000221181 COORDS:Chr3_C_auris_B8441:495794-492543C, translated using codon table 12 (1083 amino acids) Uncharacterized ORF; Ortholog(s) have P-type ion transporter activity, P-type potassium transmembrane transporter activity, P-type sodium transporter activity, potassium ion transmembrane transporter activity	3.A.3.9.3	0	O13398	P-type ATPase 2 - Debaryomyces occidentalis (Yeast) (Schwanniomyces occidentalis).	70	83.0275	5	E1-E2_ATPase | Cation_ATPase_C | Cation_ATPase | Cation_ATPase_N | Hydrolase	PF00122.25 | PF00689.26 | PF13246.12 | PF00690.31 | PF00702.32	1.6e-28 | 1.3e-26 | 6e-20 | 2.5e-14 | 4.8e-13	E1-E2 ATPase | Cation transporting ATPase, C-terminus | Cation transport ATPase (P-type) | Cation transporter/ATPase, N-terminus | haloacid dehalogenase-like hydrolase	10	91-108 | 112-131 | 313-333 | 343-365 | 811-833 | 848-865 | 886-908 | 941-963 | 984-1006 | 1016-1037
		3.A.5: The General Secretory Pathway (Sec) Family	B9J08_000337	B9J08_000337 CGDID:CAL0000216075 COORDS:Chr2_C_auris_B8441:687238-687885W, translated using codon table 12 (215 amino acids) Uncharacterized ORF; Ortholog(s) have protein transmembrane transporter activity and role in filamentous growth, post-translational protein targeting to membrane, translocation	3.A.5.8.1	3.62621e-36	P33754	Translocation protein SEC66 (HSS1 protein) - Saccharomyces cerevisiae (Baker's yeast).	61.1111	66.6667	1	Sec66	PF09802.14	1.8e-63	Preprotein translocase subunit Sec66	1	15-37
			B9J08_001849	B9J08_001849 CGDID:CAL0000227655 COORDS:Chr1_C_auris_B8441:678240-676216C, translated using codon table 12 (674 amino acids) Uncharacterized ORF; Ortholog(s) have protein transmembrane transporter activity	3.A.5.8.1	4.78305e-106	P14906	Translocation protein (NPL1 protein) - Saccharomyces cerevisiae (Baker's yeast).	43.2432	70	1	DnaJ	PF00226.36	8.1e-12	DnaJ domain	3	15-37 | 84-102 | 207-229
			B9J08_003642	B9J08_003642 CGDID:CAL0000226931 COORDS:Chr1_C_auris_B8441:3140531-3139878C, translated using codon table 12 (217 amino acids) Uncharacterized ORF; Ortholog(s) have endoplasmic reticulum localization	3.A.5.8.1	6.44575e-42	C8Z4J7	Yet3p OS=Saccharomyces cerevisiae (strain Lalvin EC1118 / Prise de mousse) GN=EC1118_1D0_1563g PE=4 SV=1	39.801	78.125	1	Bap31	PF05529.17	5.6e-45	Bap31/Bap29 transmembrane region	3	7-26 | 46-63 | 102-124
			B9J08_005165	B9J08_005165 CGDID:CAL0000223409 COORDS:Chr4_C_auris_B8441:570003-571439W, translated using codon table 12 (478 amino acids) Uncharacterized ORF; Ortholog(s) have peptide transmembrane transporter activity, protein transmembrane transporter activity, protein-transporting ATPase activity, signal sequence binding activity	3.A.5.8.1	0	P32915	PROTEIN TRANSPORT PROTEIN SEC61 ALPHA SUBUNIT - Saccharomyces cerevisiae (Baker's yeast).	68.6975	83.5443	2	SecY | Plug_translocon	PF00344.25 | PF10559.14	3.7e-70 | 2.7e-15	SecY | Plug domain of Sec61p	7	32-54 | 74-96 | 117-139 | 144-166 | 240-262 | 282-304 | 361-383
			B9J08_004294	B9J08_004294 CGDID:CAL0000225981 COORDS:Chr6_C_auris_B8441:488315-489907W, translated using codon table 12 (530 amino acids) Uncharacterized ORF; Ortholog(s) have signal recognition particle binding activity, role in protein targeting to ER and endoplasmic reticulum membrane, signal recognition particle receptor complex localization	3.A.5.8.1	6.48436e-106	P32916	Signal recognition particle receptor alpha subunit homolog (SR-alpha) (Docking protein alpha) (DP-alpha) - Saccharomyces cerevisiae (Baker's yeast).	57.8947	66.6667	3	SRP54 | SRP-alpha_N | SRP54_N	PF00448.28 | PF04086.19 | PF02881.24	3.5e-47 | 6.6e-06 | 1e-05	SRP54-type protein, GTPase domain | Signal recognition particle, alpha subunit, N-terminal | SRP54-type protein, helical bundle domain
			B9J08_001442	B9J08_001442 CGDID:CAL0000227617 COORDS:Chr3_C_auris_B8441:1463478-1465154W, translated using codon table 12 (558 amino acids) Uncharacterized ORF; Ortholog(s) have 7S RNA binding, GTPase activity, role in SRP-dependent cotranslational protein targeting to membrane and signal recognition particle, endoplasmic reticulum targeting localization	3.A.5.9.1	2.42254e-153	P61011	Signal recognition particle 54 kDa protein (SRP54) - Homo sapiens (Human).	54.4843	71.3004	3	SRP54 | SRP_SPB | SRP54_N	PF00448.28 | PF02978.25 | PF02881.24	6.9e-77 | 1.4e-25 | 2.2e-13	SRP54-type protein, GTPase domain | Signal peptide binding domain | SRP54-type protein, helical bundle domain
		3.A.8: The Mitochondrial Protein Translocase (MPT) Family	B9J08_000957	B9J08_000957 CGDID:CAL0000226875 COORDS:Chr2_C_auris_B8441:2074644-2075408W, translated using codon table 12 (254 amino acids) Uncharacterized ORF; Ortholog(s) have role in protein import into mitochondrial matrix and TIM23 mitochondrial import inner membrane translocase complex localization	3.A.8.1.1	3.46787e-32	P53220	Import inner membrane translocase subunit TIM21, mitochondrial - Saccharomyces cerevisiae (Baker's yeast).	42.3077	69.2308	1	TIM21	PF08294.17	4.6e-41	TIM21	1	82-104
			B9J08_001033	B9J08_001033 CGDID:CAL0000226855 COORDS:Chr2_C_auris_B8441:2259340-2261169W, translated using codon table 12 (609 amino acids) Uncharacterized ORF; Ortholog(s) have mitochondrion targeting sequence binding, protein transmembrane transporter activity	3.A.8.1.1	3.11566e-137	P07213	Mitochondrial precursor proteins import receptor (70 kDa mitochondrial outer membrane protein) (Translocase of outer membrane TOM70) - Saccharomyces cerevisiae (Baker's yeast).	40.3509	65.5172	2	TPR_16 | TPR_2	PF13432.12 | PF07719.23	1.2e-05 | 1.6e-05	Tetratricopeptide repeat | Tetratricopeptide repeat	1	13-32
			B9J08_003133	B9J08_003133 CGDID:CAL0000222497 COORDS:Chr1_C_auris_B8441:2047896-2047438C, translated using codon table 12 (152 amino acids) Uncharacterized ORF; Ortholog(s) have protein transmembrane transporter activity, role in mitochondrial genome maintenance, protein import into mitochondrial matrix and TIM23 mitochondrial import inner membrane translocase complex localization	3.A.8.1.1	3.35382e-70	P39515	Mitochondrial import inner membrane translocase subunit TIM17 (Mitochondrial protein import protein 2) (Mitochondrial inner membrane protein MIM17) - Saccharomyces cerevisiae (Baker's yeast).	74.1722	84.106	1	Tim17	PF02466.24	4.9e-31	Tim17/Tim22/Tim23/Pmp24 family	3	13-35 | 89-108 | 115-137
			B9J08_005076	B9J08_005076 CGDID:CAL0000227765 COORDS:Chr4_C_auris_B8441:396035-396583W, translated using codon table 12 (182 amino acids) Uncharacterized ORF; Ortholog(s) have mitochondrion targeting sequence binding, protein transmembrane transporter activity, structural molecule activity and role in protein insertion into mitochondrial inner membrane	3.A.8.1.1	1.94007e-54	Q12328	Mitochondrial import inner membrane translocase subunit TIM22 - Saccharomyces cerevisiae (Baker's yeast).	57.8125	75	1	Tim17	PF02466.24	1.7e-33	Tim17/Tim22/Tim23/Pmp24 family	1	43-65
			B9J08_001014	B9J08_001014 CGDID:CAL0000222087 COORDS:Chr2_C_auris_B8441:2210462-2209803C, translated using codon table 12 (219 amino acids) Uncharacterized ORF; Ortholog(s) have mitochondrion targeting sequence binding, protein transmembrane transporter activity, role in protein import into mitochondrial matrix and TIM23 mitochondrial import inner membrane translocase complex localization	3.A.8.1.1	4.84575e-48	P32897	Mitochondrial import inner membrane translocase subunit TIM23 (Mitochondrial protein import protein 3) (Mitochondrial protein import protein MAS6) (Membrane import machinery protein MIM23) - Saccharomyces cerevisiae (Baker's yeast).	52.2523	69.8198	1	Tim17	PF02466.24	1.1e-29	Tim17/Tim22/Tim23/Pmp24 family
			B9J08_000739	B9J08_000739 CGDID:CAL0000227397 COORDS:Chr2_C_auris_B8441:1591986-1593341W, translated using codon table 12 (451 amino acids) Uncharacterized ORF; Ortholog(s) have protein transmembrane transporter activity, role in protein insertion into mitochondrial inner membrane and TIM22 mitochondrial import inner membrane insertion complex localization	3.A.8.1.1	3.21704e-39	P47045	Hypothetical 54.2 kDa protein in BTN1-PEP8 intergenic region - Saccharomyces cerevisiae (Baker's yeast).	53.5433	73.2283	1	Tim54	PF11711.13	2.8e-131	Inner membrane protein import complex subunit Tim54
			B9J08_000757	B9J08_000757 CGDID:CAL0000226999 COORDS:Chr2_C_auris_B8441:1630655-1631386W, translated using codon table 12 (243 amino acids) Uncharacterized ORF; Ortholog(s) have adenyl-nucleotide exchange factor activity, role in protein import into mitochondrial matrix, protein refolding and PAM complex, Tim23 associated import motor, mitochondrial matrix localization	3.A.8.1.1	2.33635e-71	P38523	GrpE protein homolog, mitochondrial precursor - Saccharomyces cerevisiae (Baker's yeast).	71.223	87.7698	1	GrpE	PF01025.24	3.7e-50	GrpE
			B9J08_001392	B9J08_001392 CGDID:CAL0000220417 COORDS:Chr3_C_auris_B8441:1363550-1363822W, translated using codon table 12 (90 amino acids) Uncharacterized ORF; Ortholog(s) have protein carrier activity, unfolded protein binding activity, role in protein insertion into mitochondrial inner membrane and mitochondrial intermembrane space protein transporter complex localization	3.A.8.1.1	7.82208e-42	P87108	Mitochondrial import inner membrane translocase subunit TIM10 (Mitochondrial intermembrane protein MRS11) - Saccharomyces cerevisiae (Baker's yeast).	72.7273	82.9545	1	zf-Tim10_DDP	PF02953.20	1.1e-21	Tim10/DDP family zinc finger
			B9J08_003261	B9J08_003261 CGDID:CAL0000224559 COORDS:Chr1_C_auris_B8441:2317202-2317990W, translated using codon table 12 (262 amino acids) Uncharacterized ORF; Ortholog(s) have 2 iron, 2 sulfur cluster binding, oxidoreductase activity, protein disulfide isomerase activity, thiol oxidase activity and role in protein folding, protein import into mitochondrial intermembrane space	3.A.8.1.1	1.50246e-41	P36046	Intermembrane space import and assembly protein 40, mitochondrial - Saccharomyces cerevisiae (Baker's yeast).	74.6835	87.3418	1	CHCH	PF06747.18	3.5e-08	CHCH domain
			B9J08_004412	B9J08_004412 CGDID:CAL0000217061 COORDS:Chr6_C_auris_B8441:761881-761420C, translated using codon table 12 (153 amino acids) Uncharacterized ORF; Ortholog(s) have ATPase activator activity, role in protein import into mitochondrial matrix and PAM complex, Tim23 associated import motor, TIM23 mitochondrial import inner membrane translocase complex localization	3.A.8.1.1	1.99035e-46	Q07914	Chromosome XII reading frame ORF YLR008C - Saccharomyces cerevisiae (Baker's yeast).	61.2069	75
			B9J08_005023	B9J08_005023 CGDID:CAL0000220973 COORDS:Chr4_C_auris_B8441:276390-277682W, translated using codon table 12 (430 amino acids) Uncharacterized ORF; Ortholog(s) have protein-folding chaperone binding, protein-macromolecule adaptor activity, role in protein import into mitochondrial matrix and PAM complex, Tim23 associated import motor localization	3.A.8.1.1	8.53464e-124	Q01852	3.A.8.1.1 Mitochondrial import inner membrane translocase subunit TIM44	51.5588	69.7842	1	Tim44	PF04280.21	2.1e-40	Tim44-like domain
			B9J08_005297	B9J08_005297 CGDID:CAL0000228117 COORDS:Chr4_C_auris_B8441:863991-865376W, translated using codon table 12 (461 amino acids) Uncharacterized ORF; Ortholog(s) have mitochondrion targeting sequence binding, protein transmembrane transporter activity and role in protein import into mitochondrial matrix, regulation of mitochondrial membrane permeability	3.A.8.1.1	3.085e-96	Q02776	Import inner membrane translocase subunit TIM50, mitochondrial - Saccharomyces cerevisiae (Baker's yeast).	44.8276	62.3288	1	NIF	PF03031.24	1.2e-42	NLI interacting factor-like phosphatase
			B9J08_002112	B9J08_002112 CGDID:CAL0000217187 COORDS:Chr3_C_auris_B8441:362680-362352C, translated using codon table 12 (88 amino acids) Uncharacterized ORF; Ortholog(s) have protein carrier activity, unfolded protein binding activity and role in protein insertion into mitochondrial inner membrane	3.A.8.1.1	4.42343e-34	O74700	Mitochondrial import inner membrane translocase subunit TIM9 - Saccharomyces cerevisiae (Baker's yeast).	82.3529	88.2353	1	zf-Tim10_DDP	PF02953.20	5e-24	Tim10/DDP family zinc finger
		3.A.9: The Chloroplast Envelope Protein Translocase (CEPT or Tic-Toc) Family	B9J08_000476	B9J08_000476 CGDID:CAL0000227315 COORDS:Chr2_C_auris_B8441:1014312-1011613C, translated using codon table 12 (899 amino acids) Uncharacterized ORF; Ortholog(s) have ADP binding, ATP binding, ATPase, misfolded protein binding, protein-folding chaperone binding, unfolded protein binding activity	3.A.9.1.2	1.33613e-165	Q9FI56	Chaperone protein ClpC1, chloroplastic OS=Arabidopsis thaliana GN=CLPC1 PE=1 SV=1	57.1429	70.9677	5	AAA_2 | AAA_lid_9 | ClpB_D2-small | AAA | Clp_N	PF07724.20 | PF17871.7 | PF10431.15 | PF00004.35 | PF02861.25	2.5e-57 | 3.1e-30 | 7.9e-22 | 2.7e-11 | 9.5e-09	AAA domain (Cdc48 subfamily) | AAA lid domain | C-terminal, D2-small domain, of ClpB protein | ATPase family associated with various cellular activities (AAA) | Clp amino terminal domain, pathogenicity island component
			B9J08_004285	HSP78 CGDID:CAL0000219797 COORDS:Chr6_C_auris_B8441:465336-467744W, translated using codon table 12 (802 amino acids) Uncharacterized ORF; Putative heat shock protein; expression induced in strains with decreased thermotolerance and accumulated cAMP	3.A.9.1.2	0	Q9SXJ7	Chaperone protein ClpC2, chloroplastic OS=Arabidopsis thaliana GN=CLPC2 PE=2 SV=1	58.5821	85	4	AAA_2 | AAA_lid_9 | ClpB_D2-small | AAA	PF07724.20 | PF17871.7 | PF10431.15 | PF00004.35	6.8e-65 | 1.1e-33 | 1.3e-26 | 3.6e-09	AAA domain (Cdc48 subfamily) | AAA lid domain | C-terminal, D2-small domain, of ClpB protein | ATPase family associated with various cellular activities (AAA)
		3.A.16 The Endoplasmic Reticular Retrotranslocon (ER-RT or ERAD) Family	B9J08_001676	B9J08_001676 CGDID:CAL0000216909 COORDS:Chr1_C_auris_B8441:313027-310634C, translated using codon table 12 (797 amino acids) Uncharacterized ORF; Ortholog(s) have ubiquitin-protein transferase activity and role in negative regulation of protein autoubiquitination, retrograde protein transport, ER to cytosol, ubiquitin-dependent ERAD pathway	3.A.16.1.2	4.57263e-35	Q05787	ERAD-associated E3 ubiquitin-protein ligase component HRD3 OS=Saccharomyces cerevisiae (strain ATCC 204508 / S288c) GN=HRD3 PE=1 SV=1	39.6226	64.1509	6	Sel1 | Sel1 | Sel1 | Sel1 | Sel1 | Sel1	PF08238.18 | PF08238.18 | PF08238.18 | PF08238.18 | PF08238.18 | PF08238.18	0.00032 | 0.00065 | 0.01 | 0.021 | 0.056 | 0.22	Sel1 repeat | Sel1 repeat | Sel1 repeat | Sel1 repeat | Sel1 repeat | Sel1 repeat	1	736-755
			B9J08_004973	B9J08_004973 CGDID:CAL0000222281 COORDS:Chr4_C_auris_B8441:180290-179592C, translated using codon table 12 (232 amino acids) Uncharacterized ORF; Ortholog(s) have ubiquitin-protein transferase activity, role in protein monoubiquitination, protein polyubiquitination, ubiquitin-dependent ERAD pathway and endoplasmic reticulum membrane localization	3.A.16.1.2	3.96292e-82	E7NGV2	Ubc6p OS=Saccharomyces cerevisiae (strain FostersO) GN=FOSTERSO_1338 PE=4 SV=1	52.2088	68.6391	1	UQ_con	PF00179.31	2.6e-21	Ubiquitin-conjugating enzyme	1	212-231
			B9J08_000480	B9J08_000480 CGDID:CAL0000224833 COORDS:Chr2_C_auris_B8441:1025349-1022872C, translated using codon table 12 (825 amino acids) Uncharacterized ORF; Ortholog(s) have ATPase, polyubiquitin modification-dependent protein binding, protein phosphatase regulator activity, ubiquitin binding activity	3.A.16.1.2	0	P25694	Cell division control protein 48 - Saccharomyces cerevisiae (Baker's yeast).	84.6707	92.0958	7	AAA | AAA | CDC48_N | AAA_lid_3 | CDC48_2 | AAA_lid_3 | Vps4_C	PF00004.35 | PF00004.35 | PF02359.24 | PF17862.7 | PF02933.23 | PF17862.7 | PF09336.16	1.4e-48 | 3.5e-47 | 1.4e-17 | 1.7e-14 | 5.4e-11 | 2.9e-08 | 0.00019	ATPase family associated with various cellular activities (AAA) | ATPase family associated with various cellular activities (AAA) | Cell division protein 48 (CDC48), N-terminal domain | AAA+ lid domain | Cell division protein 48 (CDC48), domain 2 | AAA+ lid domain | Vps4 C terminal oligomerisation domain
			B9J08_004508	B9J08_004508 CGDID:CAL0000217077 COORDS:Chr5_C_auris_B8441:99448-98945C, translated using codon table 12 (167 amino acids) Uncharacterized ORF; Ortholog(s) have ubiquitin conjugating enzyme activity, ubiquitin-protein transferase activity and role in chromatin organization, fungal-type cell wall organization, ubiquitin-dependent ERAD pathway	3.A.16.1.2	1.09334e-86	C8ZEM9	Ubc7p OS=Saccharomyces cerevisiae (strain Lalvin EC1118 / Prise de mousse) GN=EC1118_1M3_1838g PE=3 SV=1	71.6049	85.1852	1	UQ_con	PF00179.31	8.4e-50	Ubiquitin-conjugating enzyme
			B9J08_001909	B9J08_001909 CGDID:CAL0000222769 COORDS:Chr1_C_auris_B8441:796049-797740W, translated using codon table 12 (563 amino acids) Uncharacterized ORF; Ortholog(s) have K48-linked polyubiquitin modification-dependent protein binding activity	3.A.16.1.2	0	P33755	NPL4 protein - Saccharomyces cerevisiae (Baker's yeast).	48.2112	64.9063	3	NPL4 | zf-NPL4 | UN_NPL4	PF05021.20 | PF05020.20 | PF11543.14	1.8e-138 | 2.6e-65 | 6.2e-06	NPL4 family | NPL4 family, putative zinc binding region | Nuclear pore localisation protein NPL4
			B9J08_002390	B9J08_002390 CGDID:CAL0000216807 COORDS:Chr7_C_auris_B8441:348466-345410C, translated using codon table 12 (1018 amino acids) Uncharacterized ORF; Ortholog(s) have ATP binding, magnesium ion binding, ubiquitin activating enzyme activity, role in protein ubiquitination and cytoplasm, nucleus localization	3.A.16.1.2	0	E7LWL7	Uba1p OS=Saccharomyces cerevisiae (strain VIN 13) GN=VIN13_2757 PE=3 SV=1	67.6529	84.714	6	UBA_E1_SCCH | ThiF | E1_UFD | E1_4HB | E1_FCCH | ThiF	PF10585.14 | PF00899.27 | PF09358.15 | PF16191.10 | PF16190.11 | PF00899.27	4.8e-96 | 1.6e-61 | 1.1e-38 | 8.8e-31 | 9.6e-29 | 5.5e-26	Ubiquitin-activating enzyme, SCCH domain | ThiF family | Ubiquitin fold domain | Ubiquitin-activating enzyme E1 four-helix bundle | Ubiquitin-activating enzyme E1 FCCH domain | ThiF family
			B9J08_002603	B9J08_002603 CGDID:CAL0000220841 COORDS:Chr1_C_auris_B8441:977563-978510W, translated using codon table 12 (315 amino acids) Uncharacterized ORF; Ortholog(s) have cysteine-type deubiquitinase activity and role in protein deubiquitination, regulation of DNA-templated transcription	3.A.16.1.2	1.19212e-46	P43558	Ubiquitin thioesterase OTU1 OS=Saccharomyces cerevisiae (strain ATCC 204508 / S288c) OX=559292 GN=OTU1 PE=1 SV=1	52	64	3	zf-C2H2_OTU1_C | OTU1_UBXL | OTU	PF24560.1 | PF21403.4 | PF02338.25	9.5e-12 | 7e-09 | 1.5e-08	Ubiquitin thioesterase OTU1, C-terminal C2H2-type zinc finger | OTU1, UBXL domain | OTU-like cysteine protease
			B9J08_003009	B9J08_003009 CGDID:CAL0000216215 COORDS:Chr1_C_auris_B8441:1826842-1827507W, translated using codon table 12 (221 amino acids) Uncharacterized ORF; Ortholog(s) have proteasome binding, ubiquitin-protein transferase activity and role in ubiquitin-dependent ERAD pathway, ubiquitin-dependent protein catabolic process, vesicle organization	3.A.16.1.2	8.0871e-82	E7Q288	Ubc1p OS=Saccharomyces cerevisiae (strain FostersB) GN=FOSTERSB_0886 PE=3 SV=1	59.9078	77.8802	2	UQ_con | UBA_3	PF00179.31 | PF09288.16	1.2e-44 | 3.9e-19	Ubiquitin-conjugating enzyme | Fungal ubiquitin-associated domain
			B9J08_003077	B9J08_003077 CGDID:CAL0000220593 COORDS:Chr1_C_auris_B8441:1945181-1946242W, translated using codon table 12 (353 amino acids) Uncharacterized ORF; Ortholog(s) have SUMO binding, polyubiquitin modification-dependent protein binding, ubiquitin binding activity	3.A.16.1.2	3.60104e-125	C8Z8U3	Ufd1p OS=Saccharomyces cerevisiae (strain Lalvin EC1118 / Prise de mousse) GN=EC1118_1G1_3543g PE=4 SV=1	54.9575	69.1218	2	UFD1_N1 | UFD1_N2	PF03152.21 | PF24842.1	1.7e-38 | 1.2e-32	Ubiquitin fusion degradation protein UFD1, N-terminal subdomain 1 | Ubiquitin fusion degradation protein UFD1, N-terminal subdomain 2
			B9J08_004401	B9J08_004401 CGDID:CAL0000221101 COORDS:Chr6_C_auris_B8441:740731-744669W, translated using codon table 12 (1312 amino acids) Uncharacterized ORF; Ortholog(s) have ATP-dependent H3-H4 histone complex chaperone activity, ATP-dependent chromatin remodeler activity, ATPase, chromatin binding, histone binding activity	3.A.16.1.2	3.52738e-59	P25694	Cell division control protein 48 - Saccharomyces cerevisiae (Baker's yeast).	55.1724	72.4138	4	AAA | AAA_lid_3 | AAA | Bromodomain	PF00004.35 | PF17862.7 | PF00004.35 | PF00439.30	4.2e-42 | 1.5e-09 | 1.4e-06 | 0.00011	ATPase family associated with various cellular activities (AAA) | AAA+ lid domain | ATPase family associated with various cellular activities (AAA) | Bromodomain
			B9J08_004647	B9J08_004647 CGDID:CAL0000218777 COORDS:Chr5_C_auris_B8441:434666-434175C, translated using codon table 12 (163 amino acids) Uncharacterized ORF; Ortholog(s) have proteasome binding, single-stranded DNA binding, single-stranded DNA helicase activity, ubiquitin conjugating enzyme activity, ubiquitin-protein transferase activity	3.A.16.1.3	1.62774e-39	Q8I607	Ubiquitin conjugating enzyme E2, putative OS=Plasmodium falciparum (isolate 3D7) GN=PFL0190w PE=3 SV=1	44.1558	75	1	UQ_con	PF00179.31	1e-51	Ubiquitin-conjugating enzyme
			B9J08_000111	B9J08_000111 CGDID:CAL0000227317 COORDS:Chr2_C_auris_B8441:244244-246592W, translated using codon table 12 (782 amino acids) Uncharacterized ORF; Ortholog(s) have ATPase activity, role in response to xenobiotic stimulus, ribosomal large subunit biogenesis and preribosome, large subunit precursor localization	3.A.16.1.5	9.81597e-153	P54609	Cell division control protein 48 homolog A OS=Arabidopsis thaliana OX=3702 GN=CDC48A PE=1 SV=1	60	82.6087	4	AAA | AAA | AAA_lid_3 | AAA_lid_3	PF00004.35 | PF00004.35 | PF17862.7 | PF17862.7	9.6e-44 | 2.5e-43 | 5.2e-11 | 5.1e-10	ATPase family associated with various cellular activities (AAA) | ATPase family associated with various cellular activities (AAA) | AAA+ lid domain | AAA+ lid domain
			B9J08_001795	B9J08_001795 CGDID:CAL0000223455 COORDS:Chr1_C_auris_B8441:571389-572489W, translated using codon table 12 (366 amino acids) Uncharacterized ORF; Ortholog(s) have metal ion binding, misfolded protein binding, peptide-N4-(N-acetyl-beta-glucosaminyl)asparagine amidase activity	3.A.16.1.5	1.69491e-37	Q9FGY9	Peptide-N(4)-(N-acetyl-beta-glucosaminyl)asparagine amidase OS=Arabidopsis thaliana OX=3702 GN=PNG1 PE=2 SV=1	50	70	1	Transglut_core	PF01841.26	8.1e-09	Transglutaminase-like superfamily
			B9J08_001939	B9J08_001939 CGDID:CAL0000224893 COORDS:Chr1_C_auris_B8441:870921-868462C, translated using codon table 12 (819 amino acids) Uncharacterized ORF; Ortholog(s) have role in ribosomal large subunit biogenesis, ribosomal large subunit export from nucleus and nucleolus, nucleus, preribosome, large subunit precursor localization	3.A.16.1.5	1.1972e-151	Q9SS94	Cell division control protein 48 homolog C OS=Arabidopsis thaliana OX=3702 GN=CDC48C PE=2 SV=2	68.1818	80	4	AAA | AAA | AAA_lid_3 | AAA_lid_3	PF00004.35 | PF00004.35 | PF17862.7 | PF17862.7	7.9e-46 | 4.4e-45 | 1e-10 | 4.4e-09	ATPase family associated with various cellular activities (AAA) | ATPase family associated with various cellular activities (AAA) | AAA+ lid domain | AAA+ lid domain
			B9J08_002278	B9J08_002278 CGDID:CAL0000217167 COORDS:Chr7_C_auris_B8441:102141-98985C, translated using codon table 12 (1035 amino acids) Uncharacterized ORF; Ortholog(s) have ubiquitin-ubiquitin ligase activity	3.A.16.1.5	3.01073e-74	Q9LF41	Probable ubiquitin conjugation factor E4 OS=Arabidopsis thaliana OX=3702 GN=PUB1 PE=2 SV=1	55.5556	69.2308	2	Ufd2P_core | U-box	PF10408.14 | PF04564.21	2e-205 | 9.5e-26	Ubiquitin elongating factor core | U-box domain
			B9J08_000483	B9J08_000483 CGDID:CAL0000219079 COORDS:Chr2_C_auris_B8441:1032284-1030341C, translated using codon table 12 (647 amino acids) Uncharacterized ORF; Ortholog(s) have unfolded protein binding activity and role in SRP-dependent cotranslational protein targeting to membrane, translocation, protein folding	3.A.16.1.6	0	P10591	Heat shock protein SSA1 OS=Saccharomyces cerevisiae (strain ATCC 204508 / S288c) OX=559292 GN=SSA1 PE=1 SV=4	81.9165	90.4173	1	HSP70	PF00012.26	7.6e-260	Hsp70 protein
			B9J08_003364	B9J08_003364 CGDID:CAL0000219251 COORDS:Chr1_C_auris_B8441:2532975-2534909W, translated using codon table 12 (644 amino acids) Uncharacterized ORF; Ortholog(s) have ATP binding, tRNA binding, unfolded protein binding activity	3.A.16.1.6	0	P10591	Heat shock protein SSA1 OS=Saccharomyces cerevisiae (strain ATCC 204508 / S288c) OX=559292 GN=SSA1 PE=1 SV=4	85.7364	92.5581	1	HSP70	PF00012.26	3e-262	Hsp70 protein
			B9J08_004043	B9J08_004043 CGDID:CAL0000219125 COORDS:Chr1_C_auris_B8441:4020776-4023073W, translated using codon table 12 (765 amino acids) Uncharacterized ORF; Ortholog(s) have K48-linked polyubiquitin modification-dependent protein binding, ubiquitin binding activity	3.A.16.1.6	1.73779e-141	P36037	Protein DOA1 OS=Saccharomyces cerevisiae (strain ATCC 204508 / S288c) OX=559292 GN=DOA1 PE=1 SV=1	38.3226	60.6061	7	PFU | PUL | WD40 | WD40 | WD40 | WD40 | WD40	PF09070.16 | PF08324.17 | PF00400.38 | PF00400.38 | PF00400.38 | PF00400.38 | PF00400.38	1.4e-42 | 1.9e-33 | 8e-07 | 4.5e-06 | 8.7e-06 | 5.3e-05 | 0.0065	PFU (PLAA family ubiquitin binding) | PUL domain | WD domain, G-beta repeat | WD domain, G-beta repeat | WD domain, G-beta repeat | WD domain, G-beta repeat | WD domain, G-beta repeat
			B9J08_000236	B9J08_000236 CGDID:CAL0000216471 COORDS:Chr2_C_auris_B8441:503903-502887C, translated using codon table 12 (338 amino acids) Uncharacterized ORF; Ortholog(s) have misfolded protein binding activity	3.A.16.1.6	4.12098e-61	P25294	Protein SIS1 OS=Saccharomyces cerevisiae (strain ATCC 204508 / S288c) OX=559292 GN=SIS1 PE=1 SV=1	82.1918	91.7808	2	DnaJ_C | DnaJ	PF01556.23 | PF00226.36	4.1e-38 | 3.2e-23	DnaJ C terminal domain | DnaJ domain
		3.A.18: The Nuclear mRNA Exporter (mRNA-E) Family	B9J08_000996	B9J08_000996 CGDID:CAL0000220301 COORDS:Chr2_C_auris_B8441:2171873-2170683C, translated using codon table 12 (396 amino acids) Uncharacterized ORF; Putative translation initiation factor eIF4A with role in cytoplasmic translational initiation	3.A.18.1.1	1.7784e-175	P38919	Eukaryotic initiation factor 4A-III - Homo sapiens (Human).	62.5	81.9149	2	DEAD | Helicase_C	PF00270.35 | PF00271.37	1.1e-47 | 1.2e-33	DEAD/DEAH box helicase | Helicase conserved C-terminal domain
			B9J08_002289	B9J08_002289 CGDID:CAL0000217271 COORDS:Chr7_C_auris_B8441:125952-127592W, translated using codon table 12 (546 amino acids) Uncharacterized ORF; Ortholog(s) have ATPase, chromatin binding, mRNA binding activity	3.A.18.1.1	4.28957e-101	P38919	Eukaryotic initiation factor 4A-III - Homo sapiens (Human).	48.5714	65.7143	2	DEAD | Helicase_C	PF00270.35 | PF00271.37	1.3e-44 | 4.4e-30	DEAD/DEAH box helicase | Helicase conserved C-terminal domain
			B9J08_001512	B9J08_001512 CGDID:CAL0000227263 COORDS:Chr3_C_auris_B8441:1638474-1640690W, translated using codon table 12 (738 amino acids) Uncharacterized ORF; Ortholog(s) have role in rRNA processing, ribosomal large subunit assembly and preribosome, large subunit precursor localization	3.A.18.1.1	2.6514e-61	P38919	Eukaryotic initiation factor 4A-III - Homo sapiens (Human).	41.6667	63.8889	2	DEAD | Helicase_C	PF00270.35 | PF00271.37	2.6e-47 | 9.7e-28	DEAD/DEAH box helicase | Helicase conserved C-terminal domain
			B9J08_002209	B9J08_002209 CGDID:CAL0000219609 COORDS:Chr3_C_auris_B8441:577529-579811W, translated using codon table 12 (760 amino acids) Uncharacterized ORF; Ortholog(s) have ATP-dependent activity, acting on RNA, RNA helicase activity, role in rRNA processing and small-subunit processome localization	3.A.18.1.1	2.80158e-49	P38919	Eukaryotic initiation factor 4A-III - Homo sapiens (Human).	42.2222	69.0476	3	DEAD | Helicase_C | CTE_SPB4	PF00270.35 | PF00271.37 | PF13959.11	1.9e-47 | 2.5e-22 | 1.3e-16	DEAD/DEAH box helicase | Helicase conserved C-terminal domain | ATP-dependent rRNA helicase SPB4-like, C-terminal extension
			B9J08_005085	B9J08_005085 CGDID:CAL0000220157 COORDS:Chr4_C_auris_B8441:414175-412985C, translated using codon table 12 (396 amino acids) Uncharacterized ORF; Ortholog(s) have role in maturation of SSU-rRNA from tricistronic rRNA transcript (SSU-rRNA, 5.8S rRNA, LSU-rRNA) and FAL1-SGD1 complex, nucleolus, preribosome, small subunit precursor localization	3.A.18.1.1	0	P38919	Eukaryotic initiation factor 4A-III - Homo sapiens (Human).	64.0103	82.0051	2	DEAD | Helicase_C	PF00270.35 | PF00271.37	9.4e-45 | 1.2e-34	DEAD/DEAH box helicase | Helicase conserved C-terminal domain
		3.A.20: The Peroxisomal Protein Importer (PPI) Family	B9J08_000113	B9J08_000113 CGDID:CAL0000224043 COORDS:Chr2_C_auris_B8441:248928-249404W, translated using codon table 12 (158 amino acids) Uncharacterized ORF; Ortholog(s) have SUMO conjugating enzyme activity, SUMO transferase activity, role in DNA repair, mitotic spindle elongation, protein sumoylation and condensed nuclear chromosome, heterochromatin, nucleus localization	3.A.20.1.1	4.2741e-63	P63279	SUMO-conjugating enzyme UBC9 OS=Homo sapiens GN=UBE2I PE=1 SV=1	57.3333	76.4706	1	UQ_con	PF00179.31	1.1e-45	Ubiquitin-conjugating enzyme
			B9J08_000437	B9J08_000437 CGDID:CAL0000217323 COORDS:Chr2_C_auris_B8441:909514-909062C, translated using codon table 12 (150 amino acids) Uncharacterized ORF; Ortholog(s) have ubiquitin conjugating enzyme activity, ubiquitin protein ligase activity, ubiquitin-protein transferase activity	3.A.20.1.1	1.08555e-49	P62837	Ubiquitin-conjugating enzyme E2 D2 OS=Homo sapiens GN=UBE2D2 PE=1 SV=1	53.1469	67.1329	1	UQ_con	PF00179.31	5.3e-48	Ubiquitin-conjugating enzyme
			B9J08_002749	B9J08_002749 CGDID:CAL0000223335 COORDS:Chr1_C_auris_B8441:1301886-1302587W, translated using codon table 12 (147 amino acids) Uncharacterized ORF; Ortholog(s) have proteasome binding, protein-macromolecule adaptor activity, ubiquitin binding, ubiquitin conjugating enzyme activity, ubiquitin-protein transferase activity	3.A.20.1.1	7.00636e-89	P62837	Ubiquitin-conjugating enzyme E2 D2 OS=Homo sapiens GN=UBE2D2 PE=1 SV=1	79.5918	89.1156	1	UQ_con	PF00179.31	3e-52	Ubiquitin-conjugating enzyme
			B9J08_000134	B9J08_000134 CGDID:CAL0000225061 COORDS:Chr2_C_auris_B8441:292867-291461C, translated using codon table 12 (468 amino acids) Uncharacterized ORF; Ortholog(s) have role in ER-dependent peroxisome organization, membrane tubulation, peroxisome organization, regulation of peroxisome organization	3.A.20.1.5	7.3582e-122	Q06169	Peroxisomal membrane protein PEX30 OS=Saccharomyces cerevisiae (strain ATCC 204508 / S288c) GN=PEX30 PE=1 SV=1	46.1358	65.808	1	Pex24p	PF06398.17	1.8e-110	Integral peroxisomal membrane peroxin	3	78-95 | 99-118 | 165-184
			B9J08_001727	B9J08_001727 CGDID:CAL0000220835 COORDS:Chr1_C_auris_B8441:421109-422830W, translated using codon table 12 (573 amino acids) Uncharacterized ORF; Ortholog(s) have role in peroxisome organization and peroxisomal membrane localization	3.A.20.1.5	1.83436e-32	P38848	Peroxisomal membrane protein PEX28 OS=Saccharomyces cerevisiae (strain ATCC 204508 / S288c) GN=PEX28 PE=1 SV=1	37.2093	62.7907	1	Pex24p	PF06398.17	5.1e-82	Integral peroxisomal membrane peroxin	3	147-167 | 182-204 | 346-368
			B9J08_000848	B9J08_000848 CGDID:CAL0000223573 COORDS:Chr2_C_auris_B8441:1838113-1839393W, translated using codon table 12 (426 amino acids) Uncharacterized ORF; Ortholog(s) have protein-macromolecule adaptor activity, role in protein import into peroxisome matrix, docking and peroxisomal importomer complex, peroxisomal membrane localization	3.A.20.1.5	7.04084e-72	P80667	Peroxisomal membrane protein PAS20 OS=Saccharomyces cerevisiae (strain ATCC 204508 / S288c) GN=PEX13 PE=1 SV=1	52.3256	67.8295	2	Peroxin-13_N | SH3_2	PF04088.18 | PF07653.23	7.2e-51 | 1.4e-06	Peroxin 13, N-terminal region | Variant SH3 domain
			B9J08_001963	B9J08_001963 CGDID:CAL0000220807 COORDS:Chr3_C_auris_B8441:52300-51065C, translated using codon table 12 (411 amino acids) Uncharacterized ORF; Ortholog(s) have protein-macromolecule adaptor activity, role in protein import into peroxisome matrix, docking and peroxisomal importomer complex, peroxisomal membrane, peroxisome localization	3.A.20.1.5	3.28291e-38	P53112	Peroxisomal membrane protein PEX14 OS=Saccharomyces cerevisiae (strain ATCC 204508 / S288c) GN=PEX14 PE=1 SV=1	45.6522	70.7317	1	Pex14_N	PF04695.18	6.2e-18	Pex14 N-terminal domain
			B9J08_002821	B9J08_002821 CGDID:CAL0000222705 COORDS:Chr1_C_auris_B8441:1440072-1441445W, translated using codon table 12 (457 amino acids) Uncharacterized ORF; Ortholog(s) have ubiquitin ligase activator activity, ubiquitin protein ligase activity and role in proteasome-mediated ubiquitin-dependent protein catabolic process, protein import into peroxisome matrix, protein polyubiquitination	3.A.20.1.5	3.40931e-40	Q04370	Peroxisome assembly protein 12 OS=Saccharomyces cerevisiae (strain ATCC 204508 / S288c) GN=PEX12 PE=1 SV=1	44	69.4444	1	Pex2_Pex12	PF04757.19	2e-47	Pex2 / Pex12 amino terminal region
			B9J08_004439	B9J08_004439 CGDID:CAL0000219803 COORDS:Chr6_C_auris_B8441:818809-817688C, translated using codon table 12 (373 amino acids) Uncharacterized ORF; Ortholog(s) have peroxisome matrix targeting signal-2 binding activity, role in protein import into peroxisome matrix, docking and cytosol, peroxisome localization	3.A.20.1.5	1.29138e-123	P39108	Peroxisomal targeting signal 2 receptor OS=Saccharomyces cerevisiae (strain ATCC 204508 / S288c) GN=PEX7 PE=1 SV=1	46.875	76	4	WD40 | WD40 | WD40 | WD40	PF00400.38 | PF00400.38 | PF00400.38 | PF00400.38	0.0028 | 0.0028 | 0.0092 | 0.2	WD domain, G-beta repeat | WD domain, G-beta repeat | WD domain, G-beta repeat | WD domain, G-beta repeat
			B9J08_005464	B9J08_005464 CGDID:CAL0000217145 COORDS:Chr4_C_auris_B8441:1256355-1253170C, translated using codon table 12 (1061 amino acids) Uncharacterized ORF; Ortholog(s) have ATPase activity, role in protein import into peroxisome matrix, receptor recycling, protein unfolding and peroxisomal membrane localization	3.A.20.1.5	0	P24004	Peroxisomal ATPase PEX1 OS=Saccharomyces cerevisiae (strain ATCC 204508 / S288c) GN=PEX1 PE=1 SV=2	66.6667	76.1905	4	AAA | PEX-1N | AAA | AAA_lid_3	PF00004.35 | PF09262.17 | PF00004.35 | PF17862.7	6e-43 | 1.5e-19 | 1.2e-11 | 1.2e-07	ATPase family associated with various cellular activities (AAA) | Peroxisome biogenesis factor 1, N-terminal | ATPase family associated with various cellular activities (AAA) | AAA+ lid domain
			B9J08_003458	B9J08_003458 CGDID:CAL0000225333 COORDS:Chr1_C_auris_B8441:2742599-2743653W, translated using codon table 12 (328 amino acids) Uncharacterized ORF; Ortholog(s) have ubiquitin protein ligase activity	3.A.20.1.5	2.76447e-76	Q05568	Peroxisome biogenesis factor 10 OS=Saccharomyces cerevisiae (strain ATCC 204508 / S288c) GN=PEX10 PE=1 SV=1	51.7241	66.6667	2	Pex2_Pex12 | zf-RING_2	PF04757.19 | PF13639.12	7.4e-49 | 8e-09	Pex2 / Pex12 amino terminal region | Ring finger domain
			B9J08_003462	B9J08_003462 CGDID:CAL0000219207 COORDS:Chr1_C_auris_B8441:2753581-2755380W, translated using codon table 12 (599 amino acids) Uncharacterized ORF; Ortholog(s) have peroxisome matrix targeting signal-1 binding, protein carrier chaperone, protein-macromolecule adaptor activity and role in protein import into peroxisome matrix, protein import into peroxisome matrix, docking	3.A.20.1.5	1.47993e-110	P35056	Peroxisomal targeting signal receptor OS=Saccharomyces cerevisiae (strain ATCC 204508 / S288c) GN=PEX5 PE=1 SV=1	62.5	79.1667	2	TPR_16 | TPR_8	PF13432.12 | PF13181.12	0.0069 | 0.042	Tetratricopeptide repeat | Tetratricopeptide repeat
			B9J08_003633	B9J08_003633 CGDID:CAL0000219687 COORDS:Chr1_C_auris_B8441:3123912-3120607C, translated using codon table 12 (1101 amino acids) Uncharacterized ORF; Ortholog(s) have ATPase activity, role in protein import into peroxisome matrix, receptor recycling, protein unfolding and cytosol, peroxisome localization	3.A.20.1.5	2.57252e-168	P33760	Peroxisomal ATPase PEX6 OS=Saccharomyces cerevisiae (strain ATCC 204508 / S288c) GN=PEX6 PE=1 SV=1	72.2222	72.2222	3	AAA | PEX6_4th | AAA	PF00004.35 | PF23315.1 | PF00004.35	2.1e-43 | 8.7e-36 | 1.3e-11	ATPase family associated with various cellular activities (AAA) | PEX6 fourth domain | ATPase family associated with various cellular activities (AAA)
		3.A.21: The C-terminal Tail-Anchored Membrane Protein Biogenesis/ Insertion Complex (TAMP-B) Family	B9J08_002329	B9J08_002329 CGDID:CAL0000224847 COORDS:Chr7_C_auris_B8441:222867-221818C, translated using codon table 12 (349 amino acids) Uncharacterized ORF; Ortholog(s) have ATPase, guanyl-nucleotide exchange factor activity, protein folding chaperone, unfolded protein binding activity	3.A.21.1.1	2.22542e-150	Q12154	ATPase GET3 (EC 3.6.3.16) (Arsenical pump-driving ATPase) (Arsenite- translocating ATPase) (Arsenical resistance ATPase) (Arsenite- transporting ATPase) (Golgi to ER traffic protein 3) - Saccharomyces cerevisiae (Baker's yeast).	63.9889	78.9474	1	ArsA_ATPase	PF02374.21	5.7e-105	Anion-transporting ATPase
			B9J08_004969	B9J08_004969 CGDID:CAL0000224297 COORDS:Chr4_C_auris_B8441:170775-171839W, translated using codon table 12 (354 amino acids) Uncharacterized ORF; Ortholog(s) have molecular adaptor activity, role in post-translational protein targeting to endoplasmic reticulum membrane, response to heat and TRC complex localization	3.A.21.1.1	2.72252e-45	Q12118	Small glutamine-rich tetratricopeptide repeat-containing protein 2 OS=Saccharomyces cerevisiae (strain ATCC 204508 / S288c) GN=SGT2 PE=1 SV=1	61.9048	71.4286	2	SGTA_dimer | TPR_16	PF16546.10 | PF13432.12	1.2e-22 | 5.5e-05	Homodimerisation domain of SGTA | Tetratricopeptide repeat
		3.A.22: The Transcription-coupled TREX/TAP Nuclear mRNA Export Complex (TREX) Family	B9J08_003512	B9J08_003512 CGDID:CAL0000220123 COORDS:Chr1_C_auris_B8441:2855021-2856573W, translated using codon table 12 (433 amino acids) Uncharacterized ORF; Ortholog(s) have RNA binding, RNA helicase activity	3.A.22.1.1	0	Q07478	ATP-dependent RNA helicase SUB2 OS=Saccharomyces cerevisiae (strain ATCC 204508 / S288c) GN=SUB2 PE=1 SV=1	78.2511	88.1166	2	DEAD | Helicase_C	PF00270.35 | PF00271.37	4.8e-38 | 6.4e-28	DEAD/DEAH box helicase | Helicase conserved C-terminal domain
			B9J08_003648	B9J08_003648 CGDID:CAL0000219035 COORDS:Chr1_C_auris_B8441:3149073-3153272W, translated using codon table 12 (1399 amino acids) Uncharacterized ORF; Ortholog(s) have role in actin filament-based process, mRNA 3'-end processing, mRNA export from nucleus, mitotic cell cycle and nuclear mRNA surveillance, <a href="#GOsection">more</a>	3.A.22.1.1	4.9982e-117	P46674	Nuclear mRNA export protein SAC3 OS=Saccharomyces cerevisiae (strain ATCC 204508 / S288c) GN=SAC3 PE=1 SV=2	48	68	2	SAC3_GANP | SAC3	PF03399.22 | PF12209.13	1.1e-111 | 4.3e-16	SAC3/GANP family | Leucine permease transcriptional regulator helical domain
			B9J08_003956	B9J08_003956 CGDID:CAL0000222339 COORDS:Chr1_C_auris_B8441:3832383-3833786W, translated using codon table 12 (215 amino acids) Uncharacterized ORF; Ortholog(s) have DNA/RNA hybrid binding, RNA binding, RNA helicase inhibitor activity and role in mRNA export from nucleus, poly(A)+ mRNA export from nucleus, transcription-coupled nucleotide-excision repair	3.A.22.1.1	3.97457e-37	Q12159	RNA annealing protein YRA1 OS=Saccharomyces cerevisiae (strain ATCC 204508 / S288c) OX=559292 GN=YRA1 PE=1 SV=2	42.7711	60.274	1	RRM_1	PF00076.28	5.9e-10	RNA recognition motif
			B9J08_002339	B9J08_002339 CGDID:CAL0000226023 COORDS:Chr7_C_auris_B8441:236854-238671W, translated using codon table 12 (605 amino acids) Uncharacterized ORF; Ortholog(s) have role in assembly of large subunit precursor of preribosome, maturation of LSU-rRNA, ribosomal large subunit assembly and 90S preribosome, nucleolus, nucleoplasm, preribosome, large subunit precursor localization	3.A.22.1.2	3.06386e-37	O00148	ATP-dependent RNA helicase DDX39A OS=Homo sapiens OX=9606 GN=DDX39A PE=1 SV=2	45.1613	68.75	4	DEAD | Helicase_C | CTT_SPB4 | CTE_SPB4	PF00270.35 | PF00271.37 | PF23681.1 | PF13959.11	5.4e-41 | 2.4e-22 | 2.6e-18 | 5.5e-18	DEAD/DEAH box helicase | Helicase conserved C-terminal domain | ATP-dependent rRNA helicase SPB4-like, C-terminal tail | ATP-dependent rRNA helicase SPB4-like, C-terminal extension
			B9J08_002483	B9J08_002483 CGDID:CAL0000217457 COORDS:Chr7_C_auris_B8441:562560-564827W, translated using codon table 12 (755 amino acids) Uncharacterized ORF; Ortholog(s) have role in maturation of 5.8S rRNA from tricistronic rRNA transcript (SSU-rRNA, 5.8S rRNA, LSU-rRNA), maturation of LSU-rRNA from tricistronic rRNA transcript (SSU-rRNA, 5.8S rRNA and LSU-rRNA), <a href="#GOsection">more</a>	3.A.22.1.2	3.07237e-37	O00148	ATP-dependent RNA helicase DDX39A OS=Homo sapiens OX=9606 GN=DDX39A PE=1 SV=2	59.0909	72.7273	2	DEAD | Helicase_C	PF00270.35 | PF00271.37	5.2e-38 | 5.6e-25	DEAD/DEAH box helicase | Helicase conserved C-terminal domain
		3.A.23: The Type VI Symbiosis/Virulence Secretory System (T6SS) Family	B9J08_003306	B9J08_003306 CGDID:CAL0000219517 COORDS:Chr1_C_auris_B8441:2424368-2425363W, translated using codon table 12 (331 amino acids) Uncharacterized ORF; Has domain(s) with predicted NAD binding, NADP binding, oxidoreductase activity, acting on the aldehyde or oxo group of donors, NAD or NADP as acceptor activity and role in glucose metabolic process	3.A.23.6.1	1.25531e-105	B3ET62	Glyceraldehyde-3-phosphate dehydrogenase OS=Amoebophilus asiaticus (strain 5a2) GN=Aasi_1069 PE=3 SV=1	46.2236	68.5801	2	Gp_dh_C | Gp_dh_N	PF02800.25 | PF00044.30	7.7e-71 | 1e-39	Glyceraldehyde 3-phosphate dehydrogenase, C-terminal domain | Glyceraldehyde 3-phosphate dehydrogenase, NAD binding domain
			B9J08_001227	B9J08_001227 CGDID:CAL0000223349 COORDS:Chr3_C_auris_B8441:986833-985835C, translated using codon table 12 (332 amino acids) Uncharacterized ORF; Ortholog(s) have RNA binding, glyceraldehyde-3-phosphate dehydrogenase (NAD+) (phosphorylating) activity, heme binding, mRNA binding, melatonin binding, oxygen sensor activity	3.A.23.6.1	4.67257e-95	B3ET62	Glyceraldehyde-3-phosphate dehydrogenase OS=Amoebophilus asiaticus (strain 5a2) GN=Aasi_1069 PE=3 SV=1	68.4211	73.6842	2	Gp_dh_C | Gp_dh_N	PF02800.25 | PF00044.30	3.6e-69 | 1.9e-39	Glyceraldehyde 3-phosphate dehydrogenase, C-terminal domain | Glyceraldehyde 3-phosphate dehydrogenase, NAD binding domain
		3.A.25: The Symbiont-specific ERAD-like Machinery (SELMA) Family	B9J08_000632	B9J08_000632 CGDID:CAL0000218933 COORDS:Chr2_C_auris_B8441:1358089-1357637C, translated using codon table 12 (150 amino acids) Uncharacterized ORF; Ortholog(s) have protein tag activity and role in maintenance of translational fidelity, maturation of SSU-rRNA from tricistronic rRNA transcript (SSU-rRNA, LSU-rRNA,5S), ribosomal small subunit assembly, ribosome biogenesis	3.A.25.1.1	1.89686e-38	B7FZS1	Predicted protein OS=Phaeodactylum tricornutum (strain CCAP 1055/1) GN=hUbi PE=4 SV=1	95.5882	98.5294	2	ubiquitin | Ribosomal_S27	PF00240.29 | PF01599.25	4e-32 | 1.7e-26	Ubiquitin family | Ribosomal protein S27a
			B9J08_004769	B9J08_004769 CGDID:CAL0000221501 COORDS:Chr5_C_auris_B8441:691392-690247C, translated using codon table 12 (381 amino acids) Uncharacterized ORF; Ortholog(s) have enzyme inhibitor activity, protein tag activity, role in meiotic cell cycle, nuclear-transcribed mRNA catabolic process, meiosis-specific transcripts, protein ubiquitination and peroxisome localization	3.A.25.1.1	0	B7FZS1	Predicted protein OS=Phaeodactylum tricornutum (strain CCAP 1055/1) GN=hUbi PE=4 SV=1	96.0526	98.6842	5	ubiquitin | ubiquitin | ubiquitin | ubiquitin | ubiquitin	PF00240.29 | PF00240.29 | PF00240.29 | PF00240.29 | PF00240.29	2.5e-31 | 2.5e-31 | 2.5e-31 | 2.5e-31 | 2.5e-31	Ubiquitin family | Ubiquitin family | Ubiquitin family | Ubiquitin family | Ubiquitin family
		3.A.28: The AAA-ATPase, Bcs1 (Bcs1) Family	B9J08_000659	B9J08_000659 CGDID:CAL0000221285 COORDS:Chr2_C_auris_B8441:1406623-1407966W, translated using codon table 12 (447 amino acids) Uncharacterized ORF; Ortholog(s) have ATPase-coupled transmembrane transporter activity, protein transmembrane transporter activity	3.A.28.1.1	0	P32839	Mitochondrial chaperone BCS1 OS=Saccharomyces cerevisiae (strain ATCC 204508 / S288c) GN=BCS1 PE=1 SV=2	71.2895	85.4015	2	BCS1_N | AAA	PF08740.16 | PF00004.35	5e-45 | 2.6e-24	BCS1 N terminal | ATPase family associated with various cellular activities (AAA)	1	40-62
		3.A.29: The Mitochondrial Inner Membrane i-AAA Protease Complex (MIMP) Family	B9J08_001905	B9J08_001905 CGDID:CAL0000227023 COORDS:Chr1_C_auris_B8441:788727-786295C, translated using codon table 12 (810 amino acids) Uncharacterized ORF; Ortholog(s) have ATPase, metallopeptidase activity and role in protein import into mitochondrial matrix, protein-containing complex assembly, signal peptide processing	3.A.29.1.1	0	P39925	Mitochondrial respiratory chain complexes assembly protein AFG3 OS=Saccharomyces cerevisiae (strain ATCC 204508 / S288c) OX=559292 GN=AFG3 PE=1 SV=1	63.9098	76.6917	3	Peptidase_M41 | AAA | AAA_lid_3	PF01434.24 | PF00004.35 | PF17862.7	5.9e-66 | 1.4e-42 | 4.6e-09	Peptidase family M41 | ATPase family associated with various cellular activities (AAA) | AAA+ lid domain	2	131-153 | 245-267
			B9J08_001286	B9J08_001286 CGDID:CAL0000223275 COORDS:Chr3_C_auris_B8441:1109544-1112318W, translated using codon table 12 (924 amino acids) Uncharacterized ORF; Ortholog(s) have ATP binding, ATPase, metallopeptidase activity, role in protein-containing complex assembly, signal peptide processing and m-AAA complex, mitochondrial inner boundary membrane, mitochondrial inner membrane localization	3.A.29.1.1	0	P40341	Mitochondrial respiratory chain complexes assembly protein YTA12 OS=Saccharomyces cerevisiae (strain ATCC 204508 / S288c) OX=559292 GN=YTA12 PE=1 SV=2	65.2997	77.1293	3	Peptidase_M41 | AAA | AAA_lid_3	PF01434.24 | PF00004.35 | PF17862.7	4.4e-68 | 5.3e-43 | 3.1e-13	Peptidase family M41 | ATPase family associated with various cellular activities (AAA) | AAA+ lid domain
			B9J08_005044	B9J08_005044 CGDID:CAL0000228035 COORDS:Chr4_C_auris_B8441:322528-324420W, translated using codon table 12 (630 amino acids) Uncharacterized ORF; Ortholog(s) have ATP-dependent peptidase activity	3.A.29.1.1	0	P32795	Mitochondrial inner membrane i-AAA protease supercomplex subunit YME1 OS=Saccharomyces cerevisiae (strain ATCC 204508 / S288c) OX=559292 GN=YME1 PE=1 SV=1	66.9811	82.3899	4	Peptidase_M41 | AAA | Yme1-like_N | AAA_lid_3	PF01434.24 | PF00004.35 | PF21232.3 | PF17862.7	2.8e-61 | 1.1e-42 | 3.4e-25 | 3.1e-08	Peptidase family M41 | ATPase family associated with various cellular activities (AAA) | Yme1-like, N-terminal | AAA+ lid domain
			B9J08_001842	B9J08_001842 CGDID:CAL0000222123 COORDS:Chr1_C_auris_B8441:665054-666343W, translated using codon table 12 (429 amino acids) Uncharacterized ORF; Ortholog(s) have protein domain specific binding, ubiquitin protein ligase binding activity	3.A.29.1.7	4.01319e-63	Q9WZ49	ATP-dependent zinc metalloprotease FtsH OS=Thermotoga maritima (strain ATCC 43589 / DSM 3109 / JCM 10099 / NBRC 100826 / MSB8) OX=243274 GN=ftsH PE=1 SV=1	57.1429	72	3	AAA | AAA_lid_3 | Prot_ATP_ID_OB_C	PF00004.35 | PF17862.7 | PF16450.11	1.3e-44 | 1.9e-11 | 1.3e-10	ATPase family associated with various cellular activities (AAA) | AAA+ lid domain | Proteasomal ATPase OB C-terminal domain
			B9J08_001085	B9J08_001085 CGDID:CAL0000226289 COORDS:Chr3_C_auris_B8441:696869-695496C, translated using codon table 12 (440 amino acids) Uncharacterized ORF; Ortholog(s) have ATPase, proteasome-activating activity	3.A.29.1.7	9.29748e-62	Q9WZ49	ATP-dependent zinc metalloprotease FtsH OS=Thermotoga maritima (strain ATCC 43589 / DSM 3109 / JCM 10099 / NBRC 100826 / MSB8) OX=243274 GN=ftsH PE=1 SV=1	51.8519	70.9677	3	AAA | AAA_lid_3 | Prot_ATP_ID_OB_C	PF00004.35 | PF17862.7 | PF16450.11	3.1e-40 | 8.4e-12 | 5.2e-11	ATPase family associated with various cellular activities (AAA) | AAA+ lid domain | Proteasomal ATPase OB C-terminal domain
			B9J08_001338	B9J08_001338 CGDID:CAL0000225223 COORDS:Chr3_C_auris_B8441:1235382-1234042C, translated using codon table 12 (446 amino acids) Uncharacterized ORF; Ortholog(s) have ubiquitin protein ligase binding activity	3.A.29.1.7	5.84448e-64	Q9WZ49	ATP-dependent zinc metalloprotease FtsH OS=Thermotoga maritima (strain ATCC 43589 / DSM 3109 / JCM 10099 / NBRC 100826 / MSB8) OX=243274 GN=ftsH PE=1 SV=1	56.5217	82.6087	3	AAA | PRS7_OB | AAA_lid_3	PF00004.35 | PF21236.3 | PF17862.7	1.3e-41 | 5.9e-34 | 1.6e-09	ATPase family associated with various cellular activities (AAA) | 26S proteasome regulatory subunit 7, OB domain | AAA+ lid domain
			B9J08_003778	B9J08_003778 CGDID:CAL0000226845 COORDS:Chr1_C_auris_B8441:3414729-3416006W, translated using codon table 12 (425 amino acids) Uncharacterized ORF; Ortholog(s) have role in positive regulation of RNA polymerase II transcription preinitiation complex assembly, proteasome regulatory particle assembly, ubiquitin-dependent protein catabolic process	3.A.29.1.7	8.25542e-58	Q9WZ49	ATP-dependent zinc metalloprotease FtsH OS=Thermotoga maritima (strain ATCC 43589 / DSM 3109 / JCM 10099 / NBRC 100826 / MSB8) OX=243274 GN=ftsH PE=1 SV=1	60.8696	78.2609	3	AAA | AAA_lid_3 | Prot_ATP_ID_OB_C	PF00004.35 | PF17862.7 | PF16450.11	2.3e-42 | 6.1e-10 | 7.7e-09	ATPase family associated with various cellular activities (AAA) | AAA+ lid domain | Proteasomal ATPase OB C-terminal domain
			B9J08_005186	B9J08_005186 CGDID:CAL0000221201 COORDS:Chr4_C_auris_B8441:615339-614137C, translated using codon table 12 (400 amino acids) Uncharacterized ORF; Ortholog(s) have protein domain specific binding, ubiquitin protein ligase binding activity	3.A.29.1.7	1.08123e-69	Q9WZ49	ATP-dependent zinc metalloprotease FtsH OS=Thermotoga maritima (strain ATCC 43589 / DSM 3109 / JCM 10099 / NBRC 100826 / MSB8) OX=243274 GN=ftsH PE=1 SV=1	60.8696	82.6087	3	AAA | AAA_lid_3 | Prot_ATP_ID_OB_C	PF00004.35 | PF17862.7 | PF16450.11	5.2e-44 | 1.6e-13 | 4.5e-08	ATPase family associated with various cellular activities (AAA) | AAA+ lid domain | Proteasomal ATPase OB C-terminal domain
			B9J08_005033	B9J08_005033 CGDID:CAL0000224935 COORDS:Chr4_C_auris_B8441:296821-295577C, translated using codon table 12 (414 amino acids) Uncharacterized ORF; Ortholog(s) have role in positive regulation of RNA polymerase II transcription preinitiation complex assembly, proteasome regulatory particle assembly, ubiquitin-dependent protein catabolic process	3.A.29.1.8	7.45812e-48	B7J0N5	ATP-dependent zinc metalloprotease FtsH OS=Borreliella burgdorferi (strain ZS7) OX=445985 GN=ftsH PE=3 SV=1	66.6667	86.6667	2	AAA | Prot_ATP_ID_OB_C	PF00004.35 | PF16450.11	9e-47 | 9.2e-14	ATPase family associated with various cellular activities (AAA) | Proteasomal ATPase OB C-terminal domain
		3.A.30: The Endoplasmic Reticulum Surface Retrieval Pathway (ER-SURF) Family	B9J08_002276	B9J08_002276 CGDID:CAL0000225697 COORDS:Chr7_C_auris_B8441:97155-97700W, translated using codon table 12 (181 amino acids) Uncharacterized ORF; Ortholog(s) have GTPase activity, role in macroautophagy and Golgi apparatus localization	3.A.30.1.1	1.31461e-72	P38116	ADP-ribosylation factor-like protein 1 OS=Saccharomyces cerevisiae (strain ATCC 204508 / S288c) OX=559292 GN=ARL1 PE=1 SV=4	57.4713	84	1	Arf	PF00025.27	4.1e-82	ADP-ribosylation factor family
			B9J08_004824	B9J08_004824 CGDID:CAL0000225539 COORDS:Chr5_C_auris_B8441:824154-825248W, translated using codon table 12 (364 amino acids) Uncharacterized ORF; Ortholog(s) have GTPase activator activity and role in endoplasmic reticulum to Golgi vesicle-mediated transport, intra-Golgi vesicle-mediated transport	3.A.30.1.1	3.40121e-39	P40529	ADP-ribosylation factor GTPase-activating protein effector protein 2 OS=Saccharomyces cerevisiae (strain ATCC 204508 / S288c) OX=559292 GN=AGE2 PE=1 SV=1	48.7179	72.6496	1	ArfGap	PF01412.23	3.5e-41	Putative GTPase activating protein for Arf
			B9J08_005169	B9J08_005169 CGDID:CAL0000222803 COORDS:Chr4_C_auris_B8441:581754-583121W, translated using codon table 12 (455 amino acids) Uncharacterized ORF; Ortholog(s) have cytosol, plasma membrane localization	3.A.30.1.1	1.45742e-62	P40564	DnaJ-like protein 1 OS=Saccharomyces cerevisiae (strain ATCC 204508 / S288c) OX=559292 GN=DJP1 PE=1 SV=1	58.6667	77.3333	2	DnaJ-X | DnaJ	PF14308.11 | PF00226.36	2.9e-61 | 1.5e-24	X-domain of DnaJ-containing | DnaJ domain
			B9J08_001387	B9J08_001387 CGDID:CAL0000218183 COORDS:Chr3_C_auris_B8441:1353459-1354016W, translated using codon table 12 (185 amino acids) Uncharacterized ORF; Ortholog(s) have GTPase activity	3.A.30.1.1	2.2905e-110	P38116	ADP-ribosylation factor-like protein 1 OS=Saccharomyces cerevisiae (strain ATCC 204508 / S288c) OX=559292 GN=ARL1 PE=1 SV=4	80.5405	91.3514	1	Arf	PF00025.27	1.3e-76	ADP-ribosylation factor family
			B9J08_000187	B9J08_000187 CGDID:CAL0000225425 COORDS:Chr2_C_auris_B8441:405379-404805C, translated using codon table 12 (175 amino acids) Uncharacterized ORF; Has domain(s) with predicted GTP binding, GTPase activity	3.A.30.1.1	1.52528e-55	P38116	ADP-ribosylation factor-like protein 1 OS=Saccharomyces cerevisiae (strain ATCC 204508 / S288c) OX=559292 GN=ARL1 PE=1 SV=4	47.8261	84	1	Arf	PF00025.27	1e-67	ADP-ribosylation factor family
			B9J08_003559	B9J08_003559 CGDID:CAL0000223641 COORDS:Chr1_C_auris_B8441:2944669-2943215C, translated using codon table 12 (484 amino acids) Uncharacterized ORF; Ortholog(s) have role in protein import into peroxisome matrix, protein insertion into mitochondrial outer membrane, protein targeting to mitochondrion and cytosol localization	3.A.30.1.1	7.20873e-109	P40564	DnaJ-like protein 1 OS=Saccharomyces cerevisiae (strain ATCC 204508 / S288c) OX=559292 GN=DJP1 PE=1 SV=1	53.3333	76.5625	2	DnaJ-X | DnaJ	PF14308.11 | PF00226.36	4.3e-69 | 8.8e-25	X-domain of DnaJ-containing | DnaJ domain
		3.A.31: The Endosomal Sorting Complexes Required for Transport III (ESCRT-III) Family	B9J08_000513	B9J08_000513 CGDID:CAL0000218197 COORDS:Chr2_C_auris_B8441:1121009-1111233C, translated using codon table 12 (3258 amino acids) Uncharacterized ORF; Ortholog(s) have ubiquitin-protein transferase activity	3.A.31.1.1	1.62466e-105	P39940	E3 ubiquitin-protein ligase RSP5 OS=Saccharomyces cerevisiae (strain ATCC 204508 / S288c) OX=559292 GN=RSP5 PE=1 SV=1	46.25	66.5796	5	HECT | DUF908 | DUF913 | UBM | UBM	PF00632.30 | PF06012.17 | PF06025.17 | PF14377.11 | PF14377.11	1.5e-101 | 9.5e-74 | 1.3e-49 | 5.5e-10 | 1.4e-07	HECT-domain (ubiquitin-transferase) | Domain of Unknown Function (DUF908) | Domain of Unknown Function (DUF913) | Ubiquitin binding region | Ubiquitin binding region
			B9J08_000527	B9J08_000527 CGDID:CAL0000224981 COORDS:Chr2_C_auris_B8441:1149842-1150444W, translated using codon table 12 (200 amino acids) Uncharacterized ORF; Ortholog(s) have role in ESCRT III complex assembly, late endosome to vacuole transport, late endosome to vacuole transport via multivesicular body sorting pathway, protein targeting to vacuole and cytoplasm, late endosome localization	3.A.31.1.1	8.15572e-68	P69771	Vacuolar protein-sorting-associated protein 46 OS=Saccharomyces cerevisiae (strain ATCC 204508 / S288c) OX=559292 GN=DID2 PE=1 SV=1	59.2965	77.3869	1	Snf7	PF03357.26	5.3e-11	Snf7
			B9J08_005071	B9J08_005071 CGDID:CAL0000216729 COORDS:Chr4_C_auris_B8441:385871-388213W, translated using codon table 12 (780 amino acids) Uncharacterized ORF; Ortholog(s) have phosphatidylinositol binding, ubiquitin binding, ubiquitin protein ligase activity, ubiquitin-protein transferase activity, ubiquitin-ubiquitin ligase activity	3.A.31.1.1	0	P39940	E3 ubiquitin-protein ligase RSP5 OS=Saccharomyces cerevisiae (strain ATCC 204508 / S288c) OX=559292 GN=RSP5 PE=1 SV=1	82.6159	89.9007	5	HECT | C2 | WW | WW | WW	PF00632.30 | PF00168.36 | PF00397.32 | PF00397.32 | PF00397.32	1.8e-99 | 6.4e-19 | 3.5e-12 | 1.5e-11 | 2.5e-11	HECT-domain (ubiquitin-transferase) | C2 domain | WW domain | WW domain | WW domain
			B9J08_001924	B9J08_001924 CGDID:CAL0000227649 COORDS:Chr1_C_auris_B8441:839702-836994C, translated using codon table 12 (902 amino acids) Uncharacterized ORF; Ortholog(s) have ubiquitin binding activity	3.A.31.1.1	0	P41811	Coatomer subunit beta' OS=Saccharomyces cerevisiae (strain ATCC 204508 / S288c) OX=559292 GN=SEC27 PE=1 SV=1	49.2291	68.6123	7	B-prop_COPA_B_2nd | TPR_COPA_B | WD40 | WD40 | WD40 | WD40 | WD40	PF04053.20 | PF23953.1 | PF00400.38 | PF00400.38 | PF00400.38 | PF00400.38 | PF00400.38	1.4e-76 | 3.8e-47 | 8e-08 | 4.9e-06 | 7.5e-06 | 3e-05 | 0.068	COPA/B second beta-propeller | COPA/B TPR domain | WD domain, G-beta repeat | WD domain, G-beta repeat | WD domain, G-beta repeat | WD domain, G-beta repeat | WD domain, G-beta repeat
			B9J08_002996	B9J08_002996 CGDID:CAL0000227169 COORDS:Chr1_C_auris_B8441:1795777-1795085C, translated using codon table 12 (230 amino acids) Uncharacterized ORF; Ortholog(s) have role in ATP export, intralumenal vesicle formation, late endosome to vacuole transport and protein retention in Golgi apparatus, <a href="#GOsection">more</a>	3.A.31.1.1	9.39937e-84	P36108	DOA4-independent degradation protein 4 OS=Saccharomyces cerevisiae (strain ATCC 204508 / S288c) OX=559292 GN=DID4 PE=1 SV=2	56.9106	71.5447	1	Snf7	PF03357.26	3.4e-30	Snf7
			B9J08_001902	B9J08_001902 CGDID:CAL0000221901 COORDS:Chr1_C_auris_B8441:778667-782308W, translated using codon table 12 (1213 amino acids) Uncharacterized ORF; Ortholog(s) have ubiquitin binding activity and role in endoplasmic reticulum to Golgi vesicle-mediated transport, intracellular mRNA localization, retrograde vesicle-mediated transport, Golgi to endoplasmic reticulum	3.A.31.1.1	0	P53622	Coatomer subunit alpha OS=Saccharomyces cerevisiae (strain ATCC 204508 / S288c) OX=559292 GN=COP1 PE=1 SV=2	56.4792	71.7196	8	COPI_C | B-prop_COPA_B_2nd | TPR_COPA_B | WD40 | WD40 | WD40 | WD40 | WD40	PF06957.17 | PF04053.20 | PF23953.1 | PF00400.38 | PF00400.38 | PF00400.38 | PF00400.38 | PF00400.38	1.7e-89 | 4.7e-72 | 2.5e-17 | 1.7e-09 | 1.5e-08 | 1.8e-08 | 1.2e-07 | 1.9e-06	Coatomer (COPI) alpha subunit C-terminus | COPA/B second beta-propeller | COPA/B TPR domain | WD domain, G-beta repeat | WD domain, G-beta repeat | WD domain, G-beta repeat | WD domain, G-beta repeat | WD domain, G-beta repeat
			B9J08_003243	B9J08_003243 CGDID:CAL0000226009 COORDS:Chr1_C_auris_B8441:2287073-2286411C, translated using codon table 12 (220 amino acids) Uncharacterized ORF; Ortholog(s) have role in ATP export, ESCRT III complex assembly, intralumenal vesicle formation and late endosome to vacuole transport, <a href="#GOsection">more</a>	3.A.31.1.1	8.59993e-41	P39929	Vacuolar-sorting protein SNF7 OS=Saccharomyces cerevisiae (strain ATCC 204508 / S288c) OX=559292 GN=SNF7 PE=1 SV=1	58.5034	76.1905	1	Snf7	PF03357.26	1.7e-42	Snf7
			B9J08_005493	B9J08_005493 CGDID:CAL0000222149 COORDS:Chr4_C_auris_B8441:1308478-1307828C, translated using codon table 12 (216 amino acids) Uncharacterized ORF; Ortholog(s) have role in late endosome to vacuole transport via multivesicular body sorting pathway and fungal-type vacuole membrane localization	3.A.31.1.1	1.07063e-32	Q03390	Vacuolar protein-sorting-associated protein 60 OS=Saccharomyces cerevisiae (strain ATCC 204508 / S288c) OX=559292 GN=VPS60 PE=1 SV=2	45.2055	67.1875	1	Snf7	PF03357.26	8.9e-43	Snf7
			B9J08_000611	B9J08_000611 CGDID:CAL0000225219 COORDS:Chr2_C_auris_B8441:1313012-1316755W, translated using codon table 12 (1247 amino acids) Uncharacterized ORF; Ortholog(s) have cysteine-type deubiquitinase activity, role in DNA damage response, negative regulation of mitochondrial fusion, protein deubiquitination and nuclear replication fork, nucleus localization	3.A.31.1.1	8.099e-33	P32571	Ubiquitin carboxyl-terminal hydrolase 4 OS=Saccharomyces cerevisiae (strain ATCC 204508 / S288c) OX=559292 GN=DOA4 PE=1 SV=2	37.6963	60.6061	1	UCH	PF00443.35	6.9e-69	Ubiquitin carboxyl-terminal hydrolase
			B9J08_003335	B9J08_003335 CGDID:CAL0000225175 COORDS:Chr1_C_auris_B8441:2478593-2477889C, translated using codon table 12 (219 amino acids) Uncharacterized ORF; Ortholog(s) have role in ATP export, intralumenal vesicle formation, late endosome to vacuole transport, protein transport to vacuole involved in ubiquitin-dependent protein catabolic process via the multivesicular body sorting pathway	3.A.31.1.1	2.38715e-47	P36095	Vacuolar protein-sorting-associated protein 24 OS=Saccharomyces cerevisiae (strain ATCC 204508 / S288c) OX=559292 GN=VPS24 PE=1 SV=1	43.1111	67.1111	1	Snf7	PF03357.26	4.5e-28	Snf7
			B9J08_003823	B9J08_003823 CGDID:CAL0000221223 COORDS:Chr1_C_auris_B8441:3525836-3526537W, translated using codon table 12 (233 amino acids) Uncharacterized ORF; Ortholog(s) have ATPase inhibitor activity, role in endosome to plasma membrane protein transport, late endosome to vacuole transport via multivesicular body sorting pathway and cytoplasm, endosome localization	3.A.31.1.1	6.05421e-32	P53843	Vacuolar protein sorting-associated protein IST1 OS=Saccharomyces cerevisiae (strain ATCC 204508 / S288c) OX=559292 GN=IST1 PE=1 SV=1	50.8876	62.7219	1	Ist1	PF03398.19	2.1e-56	Regulator of Vps4 activity in the MVB pathway
			B9J08_004240	B9J08_004240 CGDID:CAL0000219121 COORDS:Chr6_C_auris_B8441:364162-365391W, translated using codon table 12 (409 amino acids) Uncharacterized ORF; Ortholog(s) have ubiquitin binding activity	3.A.31.1.1	3.62963e-69	P38753	Class E vacuolar protein-sorting machinery protein HSE1 OS=Saccharomyces cerevisiae (strain ATCC 204508 / S288c) OX=559292 GN=HSE1 PE=1 SV=1	52.381	63.8889	2	VHS | SH3_1	PF00790.25 | PF00018.34	6.9e-28 | 1.1e-15	VHS domain | SH3 domain
			B9J08_005455	B9J08_005455 CGDID:CAL0000220511 COORDS:Chr4_C_auris_B8441:1241492-1238946C, translated using codon table 12 (848 amino acids) Uncharacterized ORF; Ortholog(s) have cysteine-type deubiquitinase activity	3.A.31.1.1	1.773e-91	P32571	Ubiquitin carboxyl-terminal hydrolase 4 OS=Saccharomyces cerevisiae (strain ATCC 204508 / S288c) OX=559292 GN=DOA4 PE=1 SV=2	57.1429	66.6667	1	UCH	PF00443.35	1.7e-62	Ubiquitin carboxyl-terminal hydrolase
			B9J08_004068	B9J08_004068 CGDID:CAL0000223923 COORDS:Chr1_C_auris_B8441:4067433-4068725W, translated using codon table 12 (409 amino acids) Uncharacterized ORF; Ortholog(s) have ATP binding, ATPase activity	3.A.31.1.1	0	P52917	Vacuolar protein sorting-associated protein 4 OS=Saccharomyces cerevisiae (strain ATCC 204508 / S288c) OX=559292 GN=VPS4 PE=1 SV=1	72.1839	88.2353	4	AAA | Vps4_C | MIT | AAA_lid_3	PF00004.35 | PF09336.16 | PF04212.24 | PF17862.7	4.3e-43 | 2.5e-28 | 2.1e-12 | 1.3e-08	ATPase family associated with various cellular activities (AAA) | Vps4 C terminal oligomerisation domain | MIT (microtubule interacting and transport) domain | AAA+ lid domain
			B9J08_004948	B9J08_004948 CGDID:CAL0000218793 COORDS:Chr4_C_auris_B8441:120568-122889W, translated using codon table 12 (773 amino acids) Uncharacterized ORF; Ortholog(s) have K48-linked polyubiquitin modification-dependent protein binding, K63-linked polyubiquitin modification-dependent protein binding, phosphatidylinositol-3-phosphate binding, ubiquitin binding activity	3.A.31.1.1	3.20537e-74	P40343	Vacuolar protein sorting-associated protein 27 OS=Saccharomyces cerevisiae (strain ATCC 204508 / S288c) OX=559292 GN=VPS27 PE=1 SV=3	47.1698	67.7419	5	VHS | FYVE | Vps27_GAT-like | UIM | UIM	PF00790.25 | PF01363.27 | PF21356.2 | PF02809.26 | PF02809.26	4.3e-28 | 1.3e-19 | 4.4e-14 | 0.00059 | 0.12	VHS domain | FYVE zinc finger | Vacuolar protein sorting-associated protein 27, GAT-like domain | Ubiquitin interaction motif | Ubiquitin interaction motif
		3.A.33: The BBSome Complex (BBSome) Family	B9J08_002212	B9J08_002212 CGDID:CAL0000218447 COORDS:Chr3_C_auris_B8441:584683-583088C, translated using codon table 12 (531 amino acids) Uncharacterized ORF; Ortholog(s) have unfolded protein binding activity, role in protein folding and chaperonin-containing T-complex localization	3.A.33.1.1	0	P50991	T-complex protein 1 subunit delta OS=Homo sapiens OX=9606 GN=CCT4 PE=1 SV=4	62.1154	81.3462	1	Cpn60_TCP1	PF00118.29	6.2e-157	TCP-1/cpn60 chaperonin family
			B9J08_001461	B9J08_001461 CGDID:CAL0000221819 COORDS:Chr3_C_auris_B8441:1512746-1514371W, translated using codon table 12 (541 amino acids) Uncharacterized ORF; Ortholog(s) have unfolded protein binding activity, role in protein folding and chaperonin-containing T-complex localization	3.A.33.1.1	1.52717e-80	P50991	T-complex protein 1 subunit delta OS=Homo sapiens OX=9606 GN=CCT4 PE=1 SV=4	32.5581	60.4651	1	Cpn60_TCP1	PF00118.29	5.6e-162	TCP-1/cpn60 chaperonin family
			B9J08_000264	B9J08_000264 CGDID:CAL0000221133 COORDS:Chr2_C_auris_B8441:551184-549520C, translated using codon table 12 (554 amino acids) Uncharacterized ORF; Ortholog(s) have unfolded protein binding activity, role in protein folding and chaperonin-containing T-complex localization	3.A.33.1.1	1.51343e-72	P50991	T-complex protein 1 subunit delta OS=Homo sapiens OX=9606 GN=CCT4 PE=1 SV=4	43.3333	63.3333	1	Cpn60_TCP1	PF00118.29	4.4e-159	TCP-1/cpn60 chaperonin family
			B9J08_004338	B9J08_004338 CGDID:CAL0000226847 COORDS:Chr6_C_auris_B8441:593242-594828W, translated using codon table 12 (528 amino acids) Uncharacterized ORF; Ortholog(s) have unfolded protein binding activity, role in protein folding and chaperonin-containing T-complex localization	3.A.33.1.1	7.56629e-89	P50991	T-complex protein 1 subunit delta OS=Homo sapiens OX=9606 GN=CCT4 PE=1 SV=4	37.5	62.5	1	Cpn60_TCP1	PF00118.29	2.2e-166	TCP-1/cpn60 chaperonin family
		3.A.34: The Sorting Nexins of the ESCRT Complexes (SN-ESCRT)	B9J08_003613	B9J08_003613 CGDID:CAL0000217291 COORDS:Chr1_C_auris_B8441:3071181-3071712W, translated using codon table 12 (160 amino acids) Uncharacterized ORF; Ortholog(s) have phosphatidylinositol-3-phosphate binding activity, role in late endosome to Golgi transport, protein localization and cytosol, endosome localization	3.A.34.1.1	1.03452e-33	O60493	Sorting nexin-3 OS=Homo sapiens OX=9606 GN=SNX3 PE=1 SV=3	47.5524	68.1818	1	PX	PF00787.29	1.2e-18	PX domain
			B9J08_003988	B9J08_003988 CGDID:CAL0000226579 COORDS:Chr1_C_auris_B8441:3892860-3895397W, translated using codon table 12 (845 amino acids) Uncharacterized ORF; Ortholog(s) have microtubule motor activity	3.A.34.1.1	4.9607e-49	Q96L93	Kinesin-like protein KIF16B OS=Homo sapiens OX=9606 GN=KIF16B PE=1 SV=2	47.2222	63.8889	1	Kinesin	PF00225.29	6.6e-95	Kinesin motor domain
			B9J08_003034	B9J08_003034 CGDID:CAL0000225075 COORDS:Chr1_C_auris_B8441:1869718-1867670C, translated using codon table 12 (682 amino acids) Uncharacterized ORF; Ortholog(s) have microtubule binding, minus-end-directed microtubule motor activity	3.A.34.1.1	6.95584e-54	Q96L93	Kinesin-like protein KIF16B OS=Homo sapiens OX=9606 GN=KIF16B PE=1 SV=2	40	63.6364	1	Kinesin	PF00225.29	1.3e-101	Kinesin motor domain
	3.B: Decarboxylation-driven transporters	3.B.1: The Na+-transporting Carboxylic Acid Decarboxylase (NaT-DC) Family	B9J08_005201	B9J08_005201 CGDID:CAL0000221049 COORDS:Chr4_C_auris_B8441:642357-645893W, translated using codon table 12 (1178 amino acids) Uncharacterized ORF; Ortholog(s) have pyruvate carboxylase activity, role in gluconeogenesis and cytosol localization	3.B.1.1.6	3.23326e-79	Q6A1F6	Oxaloacetate decarboxylase OS=Vibrio cholerae GN=oadA-2 PE=1 SV=1	50	75	6	CPSase_L_D2 | PYC_OADA | Biotin_carb_N | Biotin_carb_C | Biotin_lipoyl | HMGL-like	PF02786.22 | PF02436.23 | PF00289.28 | PF02785.25 | PF00364.28 | PF00682.25	1.1e-79 | 2.3e-72 | 2.7e-39 | 7.3e-31 | 1.4e-16 | 3.8e-13	Carbamoyl-phosphate synthase L chain, ATP binding domain | Conserved carboxylase domain | Biotin carboxylase, N-terminal domain | Biotin carboxylase C-terminal domain | Biotin-requiring enzyme | HMGL-like
	3.D: Oxidoreduction-driven transporters	3.D.1: The H+ or Na+-translocating NADH Dehydrogenase (NDH) Family	B9J08_002436	B9J08_002436 CGDID:CAL0000221593 COORDS:Chr7_C_auris_B8441:447839-447222C, translated using codon table 12 (205 amino acids) Uncharacterized ORF; Ortholog of <i>C. albicans SC5314</i> : CR_09550C_A/NUO1, <i>C. dubliniensis CD36</i> : Cd36_34785, <i>C. parapsilosis CDC317</i> : CPAR2_201110 and <i>Candida tenuis NRRL Y-1498</i> : CANTEDRAFT_107773	3.D.1.6.2	6.53974e-33	Q02854	NADH-ubiquinone oxidoreductase 21 kDa subunit - Neurospora crassa.	48.7805	66.6667	2	NADH_u_ox_C | NADH-u_ox-rdase	PF12853.12 | PF10785.14	3.2e-47 | 1.8e-31	C-terminal of NADH-ubiquinone oxidoreductase 21 kDa subunit | NADH-ubiquinone oxidoreductase complex I, 21 kDa subunit	2	40-57 | 77-95
			B9J08_001646	B9J08_001646 CGDID:CAL0000217825 COORDS:Chr1_C_auris_B8441:250075-249344C, translated using codon table 12 (243 amino acids) Uncharacterized ORF; Has domain(s) with predicted oxidoreductase activity	3.D.1.6.2	4.79436e-90	P40915	NADH-ubiquinone oxidoreductase 24 kDa subunit, mitochondrial - Neurospora crassa.	58.0508	72.8814	1	2Fe-2S_thioredx	PF01257.25	1.2e-59	Thioredoxin-like [2Fe-2S] ferredoxin
			B9J08_001891	B9J08_001891 CGDID:CAL0000223323 COORDS:Chr1_C_auris_B8441:750534-751667W, translated using codon table 12 (377 amino acids) Uncharacterized ORF; Ortholog of <i>C. albicans SC5314</i> : C3_01610W_A, <i>C. dubliniensis CD36</i> : Cd36_81520, <i>C. parapsilosis CDC317</i> : CPAR2_503600 and <i>Candida tenuis NRRL Y-1498</i> : CANTEDRAFT_115754	3.D.1.6.2	8.95473e-104	P25284	NADH-ubiquinone oxidoreductase 40 kDa subunit, mitochondrial - Neurospora crassa.	48.1894	63.5097	1	Epimerase	PF01370.27	1.6e-12	NAD dependent epimerase/dehydratase family
			B9J08_002450	B9J08_002450 CGDID:CAL0000216443 COORDS:Chr7_C_auris_B8441:477485-478144W, translated using codon table 12 (219 amino acids) Uncharacterized ORF; Has domain(s) with predicted 4 iron, 4 sulfur cluster binding, oxidoreductase activity, acting on NAD(P)H activity and membrane localization	3.D.1.6.2	1.17676e-106	Q12644	NADH-ubiquinone oxidoreductase 23 kDa subunit, mitochondrial - Neurospora crassa.	70.9877	83.3333	1	Fer4_7	PF12838.12	5.9e-12	4Fe-4S dicluster domain
			B9J08_002759	B9J08_002759 CGDID:CAL0000222731 COORDS:Chr1_C_auris_B8441:1325127-1322971C, translated using codon table 12 (718 amino acids) Uncharacterized ORF; Has domain(s) with predicted NADH dehydrogenase (ubiquinone) activity, iron-sulfur cluster binding, oxidoreductase activity, oxidoreductase activity, acting on NAD(P)H activity and role in ATP synthesis coupled electron transport	3.D.1.6.2	0	P24918	NADH-ubiquinone oxidoreductase 78 kDa subunit, mitochondrial - Neurospora crassa.	65.9026	79.5129	6	Molybdopterin | Fer4_Nqo3 | Fer4_NDSU1 | Fer2_4 | NADH-G_4Fe-4S_3 | NADH_dhqG_C	PF00384.28 | PF22117.2 | PF22151.2 | PF13510.11 | PF10588.14 | PF09326.16	2.9e-100 | 6.2e-34 | 2.4e-29 | 2.2e-22 | 1.7e-15 | 1e-14	Molybdopterin oxidoreductase | NADH-quinone oxidoreductase subunit 3, ferredoxin-like domain | NADH-ubiquinone oxidoreductase NDSU1/NuoG-like, 4Fe-4S domain | 2Fe-2S iron-sulfur cluster binding domain | NADH-ubiquinone oxidoreductase-G iron-sulfur binding region | NADH-ubiquinone oxidoreductase subunit G, C-terminal
			B9J08_003122	B9J08_003122 CGDID:CAL0000217111 COORDS:Chr1_C_auris_B8441:2026778-2025318C, translated using codon table 12 (486 amino acids) Uncharacterized ORF; Has domain(s) with predicted 4 iron, 4 sulfur cluster binding, FMN binding, NAD binding, NADH dehydrogenase (ubiquinone) activity	3.D.1.6.2	0	P24917	NADH-ubiquinone oxidoreductase 51 kDa subunit, mitochondrial - Neurospora crassa.	72.6392	85.4722	3	Complex1_51K | NADH_4Fe-4S | SLBB_2	PF01512.22 | PF10589.14 | PF22461.2	1.6e-44 | 1.9e-31 | 1.6e-17	Nuo51 FMN-binding domain | NADH-ubiquinone oxidoreductase-F iron-sulfur binding region | SLBB domain
			B9J08_003246	B9J08_003246 CGDID:CAL0000218733 COORDS:Chr1_C_auris_B8441:2292308-2291943C, translated using codon table 12 (121 amino acids) Uncharacterized ORF; Has domain(s) with predicted mitochondrial respiratory chain complex I localization	3.D.1.6.2	7.35143e-36	P42114	NADH-ubiquinone oxidoreductase 14.8 kDa subunit - Neurospora crassa.	44.5378	69.7479	1	Complex1_LYR	PF05347.21	7.3e-11	Complex 1 protein (LYR family)
			B9J08_003300	B9J08_003300 CGDID:CAL0000221079 COORDS:Chr1_C_auris_B8441:2405803-2404934C, translated using codon table 12 (289 amino acids) Uncharacterized ORF; Has domain(s) with predicted NADH dehydrogenase (ubiquinone) activity, oxidoreductase activity, acting on NAD(P)H activity	3.D.1.6.2	8.33748e-116	P23710	NADH-ubiquinone oxidoreductase 30.4 kDa subunit, mitochondrial - Neurospora crassa.	64.4351	77.8243	1	Complex1_30kDa	PF00329.25	5.2e-47	Respiratory-chain NADH dehydrogenase, 30 Kd subunit
			B9J08_003416	B9J08_003416 CGDID:CAL0000227593 COORDS:Chr1_C_auris_B8441:2647233-2648591W, translated using codon table 12 (452 amino acids) Uncharacterized ORF; Has domain(s) with predicted NAD binding, oxidoreductase activity, acting on NAD(P)H, quinone binding activity	3.D.1.6.2	0	P22142	NADH-ubiquinone oxidoreductase 49 kDa subunit, mitochondrial - Neurospora crassa.	82.732	91.4948	1	Complex1_49kDa	PF00346.24	5.2e-122	Respiratory-chain NADH dehydrogenase, 49 Kd subunit
			B9J08_004091	B9J08_004091 CGDID:CAL0000219165 COORDS:Chr1_C_auris_B8441:4115935-4116456W, translated using codon table 12 (173 amino acids) Uncharacterized ORF; Has domain(s) with predicted role in mitochondrial electron transport, NADH to ubiquinone	3.D.1.6.2	4.83909e-52	P21976	NADH-ubiquinone oxidoreductase 20.8 kDa subunit - Neurospora crassa.	56.5217	72.4638
			B9J08_004753	B9J08_004753 CGDID:CAL0000221629 COORDS:Chr5_C_auris_B8441:650351-651022W, translated using codon table 12 (223 amino acids) Uncharacterized ORF; Has domain(s) with predicted 4 iron, 4 sulfur cluster binding, NADH dehydrogenase (ubiquinone) activity, iron-sulfur cluster binding, quinone binding activity	3.D.1.6.2	4.07903e-91	O47950	NADH-ubiquinone oxidoreductase 19.3 kDa subunit, mitochondrial - Neurospora crassa.	76.5363	87.8981	1	Oxidored_q6	PF01058.29	1.5e-27	NADH ubiquinone oxidoreductase, 20 Kd subunit
			B9J08_005355	B9J08_005355 CGDID:CAL0000227997 COORDS:Chr4_C_auris_B8441:996134-996598W, translated using codon table 12 (154 amino acids) Uncharacterized ORF; Has domain(s) with predicted role in electron transport chain	3.D.1.6.2	2.57016e-44	P25711	NADH-ubiquinone oxidoreductase 21 kDa subunit, mitochondrial - Neurospora crassa.	56.9106	74.7967	1	NDUS4	PF04800.17	9.8e-35	NADH dehydrogenase ubiquinone Fe-S protein 4
			B9J08_002409	B9J08_002409 CGDID:CAL0000216555 COORDS:Chr7_C_auris_B8441:381819-382649W, translated using codon table 12 (276 amino acids) Uncharacterized ORF; Has domain(s) with predicted peptidyl-prolyl cis-trans isomerase activity and role in protein folding, protein peptidyl-prolyl isomerization	3.D.1.8.1	3.46547e-49	F4K2G0	Peptidyl-prolyl cis-trans isomerase OS=Arabidopsis thaliana GN=CYP20-2 PE=3 SV=1	52.1739	69.8413	1	Pro_isomerase	PF00160.26	4.6e-44	Cyclophilin type peptidyl-prolyl cis-trans isomerase/CLD	2	7-29 | 250-267
			B9J08_002099	B9J08_002099 CGDID:CAL0000225001 COORDS:Chr3_C_auris_B8441:330396-331043W, translated using codon table 12 (169 amino acids) Uncharacterized ORF; Has domain(s) with predicted peptidyl-prolyl cis-trans isomerase activity and role in protein folding, protein peptidyl-prolyl isomerization	3.D.1.8.1	1.63167e-51	F4K2G0	Peptidyl-prolyl cis-trans isomerase OS=Arabidopsis thaliana GN=CYP20-2 PE=3 SV=1	52.3529	67.6471	1	Pro_isomerase	PF00160.26	4.6e-49	Cyclophilin type peptidyl-prolyl cis-trans isomerase/CLD
			B9J08_000648	B9J08_000648 CGDID:CAL0000227427 COORDS:Chr2_C_auris_B8441:1383264-1382611C, translated using codon table 12 (217 amino acids) Uncharacterized ORF; Ortholog(s) have peptidyl-prolyl cis-trans isomerase activity and endoplasmic reticulum localization	3.D.1.8.1	2.09049e-50	F4K2G0	Peptidyl-prolyl cis-trans isomerase OS=Arabidopsis thaliana GN=CYP20-2 PE=3 SV=1	58.7209	71.5116	1	Pro_isomerase	PF00160.26	6.9e-45	Cyclophilin type peptidyl-prolyl cis-trans isomerase/CLD
			B9J08_004115	B9J08_004115 CGDID:CAL0000223799 COORDS:Chr6_C_auris_B8441:58967-57873C, translated using codon table 12 (364 amino acids) Uncharacterized ORF; Ortholog(s) have peptidyl-prolyl cis-trans isomerase activity, ribosome binding, unfolded protein binding activity, role in protein folding, protein refolding and cytoplasm localization	3.D.1.8.1	9.55994e-58	F4K2G0	Peptidyl-prolyl cis-trans isomerase OS=Arabidopsis thaliana GN=CYP20-2 PE=3 SV=1	60.2339	73.6842	1	Pro_isomerase	PF00160.26	2e-50	Cyclophilin type peptidyl-prolyl cis-trans isomerase/CLD
		3.D.3: The Proton-translocating Quinol:Cytochrome c Reductase (QCR) Superfamily	B9J08_000173	B9J08_000173 CGDID:CAL0000218641 COORDS:Chr2_C_auris_B8441:369856-368999C, translated using codon table 12 (285 amino acids) Uncharacterized ORF; Ortholog(s) have ubiquinol-cytochrome-c reductase activity, role in mitochondrial electron transport, ubiquinol to cytochrome c and mitochondrial respiratory chain complex III localization	3.D.3.3.1	5.49227e-159	P07143	Cytochrome C1, heme protein precursor - Saccharomyces cerevisiae (Baker's yeast).	78.0142	85.8156	1	Cytochrom_C1	PF02167.20	3.1e-99	Cytochrome C1 family	1	13-30
			B9J08_005505	B9J08_005505 CGDID:CAL0000221609 COORDS:Chr4_C_auris_B8441:1329385-1328753C, translated using codon table 12 (210 amino acids) Uncharacterized ORF; Ortholog(s) have ubiquinol-cytochrome-c reductase activity and role in aerobic respiration, mitochondrial electron transport, ubiquinol to cytochrome c	3.D.3.3.1	1.14716e-100	P08067	Cytochrome b-c1 complex subunit Rieske, mitochondrial OS=Saccharomyces cerevisiae (strain ATCC 204508 / S288c) GN=RIP1 PE=1 SV=1	72.3757	85.6354	2	UCR_TM | Rieske	PF02921.19 | PF00355.32	5.2e-12 | 7.4e-09	Ubiquinol cytochrome reductase transmembrane region | Rieske [2Fe-2S] domain
		3.D.4: The Proton-translocating Cytochrome Oxidase (COX) Superfamily	B9J08_000339	B9J08_000339 CGDID:CAL0000218535 COORDS:Chr2_C_auris_B8441:692375-692824W, translated using codon table 12 (149 amino acids) Uncharacterized ORF; Ortholog(s) have cytochrome-c oxidase activity, role in mitochondrial electron transport, cytochrome c to oxygen and mitochondrial respiratory chain complex IV localization	3.D.4.8.1	1.59283e-36	P00424	Cytochrome c oxidase polypeptide 5A, mitochondrial OS=Saccharomyces cerevisiae (strain ATCC 204508 / S288c) GN=COX5A PE=1 SV=1	52.6316	68.4211	1	COX4	PF02936.19	4.6e-35	Cytochrome c oxidase subunit IV	1	93-115
			B9J08_001993	B9J08_001993 CGDID:CAL0000217793 COORDS:Chr3_C_auris_B8441:110110-110910W, translated using codon table 12 (266 amino acids) Uncharacterized ORF; Ortholog(s) have copper ion binding activity and role in aerobic respiration, cell redox homeostasis, protein-containing complex assembly	3.D.4.8.1	3.67072e-94	P19516	Cytochrome c oxidase assembly protein COX11, mitochondrial OS=Saccharomyces cerevisiae (strain ATCC 204508 / S288c) GN=COX11 PE=2 SV=2	59.4595	74.3243	1	CtaG_Cox11	PF04442.19	1.6e-56	Cytochrome c oxidase assembly protein CtaG/Cox11	1	74-96
			B9J08_002745	B9J08_002745 CGDID:CAL0000216473 COORDS:Chr1_C_auris_B8441:1295238-1294153C, translated using codon table 12 (361 amino acids) Uncharacterized ORF; Ortholog(s) have unfolded protein binding activity, role in mitochondrial cytochrome c oxidase assembly and membrane, mitochondrial inner membrane localization	3.D.4.8.1	2.38591e-79	P53266	Cytochrome oxidase assembly protein SHY1 OS=Saccharomyces cerevisiae (strain ATCC 204508 / S288c) GN=SHY1 PE=1 SV=1	39.7759	60.7843	1	SURF1	PF02104.20	9.4e-46	SURF1 family	2	56-78 | 316-338
			B9J08_003005	B9J08_003005 CGDID:CAL0000227721 COORDS:Chr1_C_auris_B8441:1815530-1815778W, translated using codon table 12 (82 amino acids) Uncharacterized ORF; Ortholog(s) have cytochrome-c oxidase activity and role in mitochondrial cytochrome c oxidase assembly, mitochondrial electron transport, cytochrome c to oxygen	3.D.4.8.1	7.29636e-33	Q01519	Cytochrome c oxidase subunit 6B OS=Saccharomyces cerevisiae (strain ATCC 204508 / S288c) GN=COX12 PE=1 SV=2	63.5135	78.3784	1	COX6B	PF02297.22	1.9e-22	Cytochrome oxidase c subunit VIb
			B9J08_000140	B9J08_000140 CGDID:CAL0000221163 COORDS:Chr2_C_auris_B8441:302203-302616W, translated using codon table 12 (137 amino acids) Uncharacterized ORF; Ortholog(s) have cytochrome-c oxidase activity, enzyme regulator activity and role in aerobic respiration, mitochondrial electron transport, cytochrome c to oxygen, mitochondrial respirasome assembly	3.D.4.8.1	1.75313e-38	P32799	Cytochrome c oxidase subunit 6A, mitochondrial OS=Saccharomyces cerevisiae (strain ATCC 204508 / S288c) GN=COX13 PE=1 SV=1	53.9216	72.549	1	COX6A	PF02046.20	3.7e-42	Cytochrome c oxidase subunit VIa
			B9J08_000143	B9J08_000143 CGDID:CAL0000218409 COORDS:Chr2_C_auris_B8441:306409-307940W, translated using codon table 12 (180 amino acids) Uncharacterized ORF; Ortholog(s) have cytochrome-c oxidase activity, zinc ion binding activity, role in mitochondrial electron transport, cytochrome c to oxygen and mitochondrial respiratory chain complex IV, mitochondrion localization	3.D.4.8.1	3.43701e-43	P04037	Cytochrome c oxidase subunit 4, mitochondrial OS=Saccharomyces cerevisiae (strain ATCC 204508 / S288c) GN=COX4 PE=1 SV=1	51.4085	62.6761	1	COX5B	PF01215.24	1.2e-51	Cytochrome c oxidase subunit Vb
			B9J08_004273	B9J08_004273 CGDID:CAL0000221439 COORDS:Chr6_C_auris_B8441:444072-444741W, translated using codon table 12 (146 amino acids) Uncharacterized ORF; Ortholog(s) have cytochrome-c oxidase activity, role in mitochondrial electron transport, cytochrome c to oxygen and mitochondrial respiratory chain complex IV localization	3.D.4.8.1	1.80147e-48	P00427	Cytochrome c oxidase subunit 6, mitochondrial OS=Saccharomyces cerevisiae (strain ATCC 204508 / S288c) GN=COX6 PE=1 SV=1	78.022	92.3077	1	COX5A	PF02284.21	4.3e-42	Cytochrome c oxidase subunit Va
		3.D.10: The Prokaryotic Succinate Dehydrogenase (SDH) Family	B9J08_002689	B9J08_002689 CGDID:CAL0000220441 COORDS:Chr1_C_auris_B8441:1192563-1191784C, translated using codon table 12 (259 amino acids) Uncharacterized ORF; Ortholog(s) have succinate dehydrogenase (ubiquinone) activity and role in cellular respiration, tricarboxylic acid cycle	3.D.10.1.7	7.07371e-137	P21912	Succinate dehydrogenase [ubiquinone] iron-sulfur subunit, mitochondrial OS=Homo sapiens OX=9606 GN=SDHB PE=1 SV=3	73.494	83.5341	2	Fer2_3 | Fer4_17	PF13085.11 | PF13534.11	5.5e-33 | 8.5e-11	2Fe-2S iron-sulfur cluster binding domain | 4Fe-4S dicluster domain
			B9J08_000507	B9J08_000507 CGDID:CAL0000219589 COORDS:Chr2_C_auris_B8441:1089350-1091239W, translated using codon table 12 (629 amino acids) Uncharacterized ORF; Has domain(s) with predicted flavin adenine dinucleotide binding, oxidoreductase activity, oxidoreductase activity, acting on the CH-CH group of donors activity and role in electron transport chain, tricarboxylic acid cycle	3.D.10.1.7	0	P31040	Succinate dehydrogenase [ubiquinone] flavoprotein subunit, mitochondrial OS=Homo sapiens OX=9606 GN=SDHA PE=1 SV=2	65.92	79.36	2	FAD_binding_2 | Succ_DH_flav_C	PF00890.30 | PF02910.25	1.4e-124 | 8e-48	FAD binding domain | Fumarate reductase flavoprotein C-term
4: Group Translocators	4.C: Acyl CoA ligase-coupled transporters	4.C.1: The Fatty Acid Group Translocation (FAT) Family	B9J08_002781	B9J08_002781 CGDID:CAL0000220351 COORDS:Chr1_C_auris_B8441:1371234-1369057C, translated using codon table 12 (725 amino acids) Uncharacterized ORF; Ortholog(s) have long-chain fatty acid-CoA ligase activity, medium-chain fatty acid-CoA ligase activity, very long-chain fatty acid-CoA ligase activity, role in long-chain fatty acid metabolic process and peroxisome localization	4.C.1.1.15	3.62751e-178	P39518	Long-chain-fatty-acid--CoA ligase 2 OS=Saccharomyces cerevisiae (strain ATCC 204508 / S288c) GN=FAA2 PE=1 SV=1	44.4755	68.4211	1	AMP-binding	PF00501.34	1.6e-53	AMP-binding enzyme
			B9J08_001861	B9J08_001861 CGDID:CAL0000221867 COORDS:Chr1_C_auris_B8441:703364-701406C, translated using codon table 12 (652 amino acids) Uncharacterized ORF; Ortholog(s) have long-chain fatty acid transporter activity, very long-chain fatty acid-CoA ligase activity	4.C.1.1.2	0	P38225	PROBABLE LONG-CHAIN FATTY ACID TRANSPORT PROTEIN - Saccharomyces cerevisiae (Baker's yeast).	50.3115	67.8571	2	AMP-binding | AMP-binding_C	PF00501.34 | PF13193.12	1.3e-43 | 6.6e-07	AMP-binding enzyme | AMP-binding enzyme C-terminal domain
			B9J08_002763	B9J08_002763 CGDID:CAL0000217007 COORDS:Chr1_C_auris_B8441:1334828-1336921W, translated using codon table 12 (697 amino acids) Uncharacterized ORF; Ortholog(s) have long-chain fatty acid-CoA ligase activity, myristoyl-CoA ligase activity, oleoyl-CoA ligase activity, palmitoyl-CoA ligase activity	4.C.1.1.21	1.05247e-94	O60488	Long-chain-fatty-acid--CoA ligase 4 OS=Homo sapiens OX=9606 GN=ACSL4 PE=1 SV=2	57.6923	88.4615	1	AMP-binding	PF00501.34	1.7e-62	AMP-binding enzyme
		4.C.2: The Carnitine O-Acyl Transferase (CarAT) Family	B9J08_000010	B9J08_000010 CGDID:CAL0000223233 COORDS:Chr2_C_auris_B8441:24849-26711W, translated using codon table 12 (620 amino acids) Uncharacterized ORF; Ortholog(s) have carnitine O-acetyltransferase activity, role in carnitine metabolic process and mitochondrion, peroxisome localization	4.C.2.1.1	5.28027e-95	P43155	Carnitine O-acetyltransferase - Homo sapiens (Human).	40.625	62.5	1	Carn_acyltransf	PF00755.25	2.4e-195	Choline/Carnitine o-acyltransferase
			B9J08_003231	B9J08_003231 CGDID:CAL0000219499 COORDS:Chr1_C_auris_B8441:2255901-2253646C, translated using codon table 12 (751 amino acids) Uncharacterized ORF; Ortholog(s) have role in carnitine metabolic process and mitochondrion localization	4.C.2.1.1	3.49976e-70	P43155	Carnitine O-acetyltransferase - Homo sapiens (Human).	38.2353	70.5882	1	Carn_acyltransf	PF00755.25	1.7e-189	Choline/Carnitine o-acyltransferase
		4.C.3: The Acyl-CoA Thioesterase (ACoA-T) Family	B9J08_001244	B9J08_001244 CGDID:CAL0000216623 COORDS:Chr3_C_auris_B8441:1022212-1021307C, translated using codon table 12 (301 amino acids) Uncharacterized ORF; Ortholog of <i>S. cerevisiae</i> : YNL320W, <i>C. albicans SC5314</i> : CR_10500C_A, <i>C. glabrata CBS138</i> : CAGL0M04125g, <i>C. dubliniensis CD36</i> : Cd36_35340 and <i>C. parapsilosis CDC317</i> : CPAR2_200350	4.C.3.2.3	1.05622e-81	CDO95046.1	unnamed protein product [Kluyveromyces dobzhanskii CBS 2104]	45.2206	63.2353	1	Hydrolase_4	PF12146.15	7.8e-12	Serine aminopeptidase, S33	1	13-35
	4.D: Polysaccharide Synthase/Exporters	4.D.1: The Putative Vectorial Glycosyl Polymerization (VGP) Family	B9J08_004150	B9J08_004150 CGDID:CAL0000219407 COORDS:Chr6_C_auris_B8441:160005-156532C, translated using codon table 12 (1157 amino acids) Uncharacterized ORF; Ortholog(s) have chitin synthase activity and role in ascospore wall assembly, fungal-type cell wall chitin biosynthetic process, protein localization to bud neck	4.D.1.1.12	0	P29465	Chitin synthase 3 OS=Saccharomyces cerevisiae (strain ATCC 204508 / S288c) GN=CHS3 PE=1 SV=3	58.1045	73.2507	2	Chitin_synth_2 | CHS4	PF03142.21 | PF22997.1	2.9e-272 | 5.1e-27	Chitin synthase | Chitin synthase 4-like domain	6	142-164 | 179-201 | 427-449 | 1002-1024 | 1031-1053 | 1058-1080
			B9J08_003879	CHS2 CGDID:CAL0000216867 COORDS:Chr1_C_auris_B8441:3653690-3650691C, translated using codon table 12 (999 amino acids) Uncharacterized ORF; Predicted chitin synthase; involved in regulation of cell morphology; expression affected by zinc oxide nanoparticles	4.D.1.1.16	0	P14180	Chitin synthase 2 OS=Saccharomyces cerevisiae (strain ATCC 204508 / S288c) OX=559292 GN=CHS2 PE=1 SV=1	50.9877	68.1481	2	Chitin_synth_1 | Chitin_synth_1N	PF01644.23 | PF08407.16	8.2e-77 | 6.6e-23	Chitin synthase | Chitin synthase N-terminal	7	671-693 | 706-728 | 743-765 | 778-800 | 810-832 | 916-935 | 945-967
			B9J08_002856	B9J08_002856 CGDID:CAL0000226445 COORDS:Chr1_C_auris_B8441:1529027-1526070C, translated using codon table 12 (985 amino acids) Uncharacterized ORF; Has domain(s) with predicted chitin synthase activity and role in chitin biosynthetic process	4.D.1.1.17	0	P08004	Chitin synthase 1 OS=Saccharomyces cerevisiae (strain ATCC 204508 / S288c) OX=559292 GN=CHS1 PE=1 SV=2	44.8276	65.1341	2	Chitin_synth_1 | Chitin_synth_1N	PF01644.23 | PF08407.16	5.9e-66 | 2.2e-24	Chitin synthase | Chitin synthase N-terminal	7	655-677 | 697-719 | 729-751 | 779-798 | 802-821 | 904-926 | 946-968
			B9J08_005077	B9J08_005077 CGDID:CAL0000217397 COORDS:Chr4_C_auris_B8441:400355-397446C, translated using codon table 12 (969 amino acids) Uncharacterized ORF; Ortholog(s) have chitin synthase activity, role in ascospore wall chitin biosynthetic process, septum digestion after cytokinesis and chitosome, plasma membrane localization	4.D.1.1.17	0	P08004	Chitin synthase 1 OS=Saccharomyces cerevisiae (strain ATCC 204508 / S288c) OX=559292 GN=CHS1 PE=1 SV=2	50.0639	66.0281	2	Chitin_synth_1 | Chitin_synth_1N	PF01644.23 | PF08407.16	2.3e-72 | 1.8e-21	Chitin synthase | Chitin synthase N-terminal	7	609-628 | 648-670 | 685-707 | 716-738 | 766-785 | 885-907 | 935-957
			B9J08_000009	HSX11 CGDID:CAL0000218931 COORDS:Chr2_C_auris_B8441:22669-21293C, translated using codon table 12 (458 amino acids) Uncharacterized ORF; Putative glucosylceramide synthase, appears to be downregulated in a strain with amphotericin B resistance, but null mutant does not show altered resistance	4.D.1.4.2	1.37393e-153	W1QAH1	Ceramide glucosyltransferase OS=Ogataea parapolymorpha (strain DL-1 / ATCC 26012 / NRRL Y-7560) GN=HPODL_01447 PE=4 SV=1	50	66.6667	1	Glyco_transf_21	PF13506.12	4.2e-14	Glycosyl transferase family 21	1	11-33
	4.E: Vacuolar Polyphosphate Polymerase-catalyzed Group Translocators	4.E.1: The Vacuolar (Acidocalcisome) Polyphosphate Polymerase (V-PPP) Family	B9J08_004847	B9J08_004847 CGDID:CAL0000216323 COORDS:Chr5_C_auris_B8441:869262-866794C, translated using codon table 12 (822 amino acids) Uncharacterized ORF; Ortholog(s) have calmodulin binding activity and role in microautophagy, polyphosphate metabolic process, protein localization, vacuolar transport, vacuole fusion, non-autophagic	4.E.1.1.1	0	P43585	Vacuolar transporter chaperone 2 OS=Saccharomyces cerevisiae (strain ATCC 204508 / S288c) GN=VTC2 PE=1 SV=1	54.5455	72.7273	2	VTC | DUF202	PF09359.15 | PF02656.20	3.3e-74 | 3.2e-11	VTC domain | Domain of unknown function (DUF202)	2	719-741 | 762-784
			B9J08_004343	B9J08_004343 CGDID:CAL0000226771 COORDS:Chr6_C_auris_B8441:604230-606386W, translated using codon table 12 (718 amino acids) Uncharacterized ORF; Ortholog(s) have calmodulin binding, inositol hexakisphosphate binding, polyphosphate kinase activity	4.E.1.1.3	0	P47075	Vacuolar transporter chaperone 4 OS=Saccharomyces cerevisiae (strain ATCC 204508 / S288c) GN=VTC4 PE=1 SV=2	60.5809	73.3057	3	VTC | DUF202 | SPX	PF09359.15 | PF02656.20 | PF03105.24	3.4e-86 | 3.2e-14 | 9.2e-07	VTC domain | Domain of unknown function (DUF202) | SPX domain	2	654-673 | 694-713
	4.F: Choline/ Ethanolamine Phosphotransferase 1 (CEPT1)	4.F.1: The Choline/Ethanolaminephosphotransferase 1 (CEPT1) Family	B9J08_001036	B9J08_001036 CGDID:CAL0000220211 COORDS:Chr2_C_auris_B8441:2264540-2265733W, translated using codon table 12 (397 amino acids) Uncharacterized ORF; Ortholog(s) have diacylglycerol cholinephosphotransferase activity, ethanolaminephosphotransferase activity	4.F.1.1.2	1.15089e-48	O82567	Choline/ethanolaminephosphotransferase 1 OS=Arabidopsis thaliana GN=AAPT1 PE=1 SV=1	51.7241	62.069	1	CDP-OH_P_transf	PF01066.26	1.8e-10	CDP-alcohol phosphatidyltransferase	7	46-68 | 181-203 | 223-245 | 269-286 | 296-318 | 325-347 | 357-379
5: Transmembrane Electron Carriers	5.B: Transmembrane 1-electron transfer carriers	5.B.1: The Phagocyte (gp91phox) NADPH Oxidase Family	B9J08_003215	B9J08_003215 CGDID:CAL0000217449 COORDS:Chr1_C_auris_B8441:2219396-2218542C, translated using codon table 12 (284 amino acids) Uncharacterized ORF; Ortholog(s) have cytochrome-b5 reductase activity, acting on NAD(P)H activity and role in tRNA wobble uridine modification	5.B.1.2.11	7.37586e-54	P00387	NADH-cytochrome b5 reductase 3 OS=Homo sapiens OX=9606 GN=CYB5R3 PE=1 SV=3	45.8333	70.8333	2	NAD_binding_1 | FAD_binding_6	PF00175.26 | PF00970.30	1.7e-32 | 2e-31	Oxidoreductase NAD-binding domain | Oxidoreductase FAD-binding domain	1	10-28
			B9J08_004497	B9J08_004497 CGDID:CAL0000216313 COORDS:Chr5_C_auris_B8441:74874-73960C, translated using codon table 12 (304 amino acids) Uncharacterized ORF; Ortholog(s) have cytochrome-b5 reductase activity, acting on NAD(P)H activity, role in protein transport and plasma membrane localization	5.B.1.2.11	6.39296e-50	P00387	NADH-cytochrome b5 reductase 3 OS=Homo sapiens OX=9606 GN=CYB5R3 PE=1 SV=3	52.1739	73.913	2	FAD_binding_6 | NAD_binding_1	PF00970.30 | PF00175.26	2.2e-29 | 7.4e-29	Oxidoreductase FAD-binding domain | Oxidoreductase NAD-binding domain	1	12-34
			B9J08_003681	B9J08_003681 CGDID:CAL0000217489 COORDS:Chr1_C_auris_B8441:3208740-3207856C, translated using codon table 12 (294 amino acids) Uncharacterized ORF; Ortholog(s) have cytochrome-b5 reductase activity, acting on NAD(P)H activity, role in cellular response to oxidative stress, ergosterol biosynthetic process and mitochondrial intermembrane space, mitochondrial outer membrane localization	5.B.1.2.11	8.49229e-44	P00387	NADH-cytochrome b5 reductase 3 OS=Homo sapiens OX=9606 GN=CYB5R3 PE=1 SV=3	51.8519	74.0741	2	NAD_binding_1 | FAD_binding_6	PF00175.26 | PF00970.30	2.7e-29 | 1.8e-24	Oxidoreductase NAD-binding domain | Oxidoreductase FAD-binding domain
			B9J08_000782	B9J08_000782 CGDID:CAL0000218689 COORDS:Chr2_C_auris_B8441:1688873-1686894C, translated using codon table 12 (659 amino acids) Uncharacterized ORF; Ortholog(s) have ferric-chelate reductase activity, role in copper ion import, iron ion transport and plasma membrane localization	5.B.1.5.1	6.57182e-97	P32791	Ferric reductase transmembrane component 1 precursor (EC 1.6.99.13) (Ferric-chelate reductase 1) - Saccharomyces cerevisiae (Baker's yeast).	51.8519	70.3704	2	Ferric_reduct | FAD_binding_8	PF01794.25 | PF08022.18	1.2e-27 | 7.7e-14	Ferric reductase like transmembrane component | FAD-binding domain	6	161-183 | 210-232 | 247-266 | 287-309 | 324-346 | 359-381
			B9J08_000418	B9J08_000418 CGDID:CAL0000218611 COORDS:Chr2_C_auris_B8441:854364-856451W, translated using codon table 12 (695 amino acids) Uncharacterized ORF; Ortholog(s) have ferric-chelate reductase activity and role in cellular response to iron ion starvation, reductive iron assimilation	5.B.1.5.3	1.26425e-82	P36033	Ferric/cupric reductase transmembrane component 2 OS=Saccharomyces cerevisiae (strain ATCC 204508 / S288c) GN=FRE2 PE=1 SV=1	43.3333	66.6667	3	Ferric_reduct | NAD_binding_6 | FAD_binding_8	PF01794.25 | PF08030.17 | PF08022.18	9.5e-27 | 1.7e-23 | 5.5e-20	Ferric reductase like transmembrane component | Ferric reductase NAD binding domain | FAD-binding domain	6	147-169 | 216-238 | 265-284 | 297-315 | 335-357 | 364-386
			B9J08_004886	B9J08_004886 CGDID:CAL0000220739 COORDS:Chr5_C_auris_B8441:965266-963101C, translated using codon table 12 (721 amino acids) Uncharacterized ORF; Has domain(s) with predicted oxidoreductase activity	5.B.1.5.3	8.37609e-83	P36033	Ferric/cupric reductase transmembrane component 2 OS=Saccharomyces cerevisiae (strain ATCC 204508 / S288c) GN=FRE2 PE=1 SV=1	39.2857	64.2857	3	Ferric_reduct | NAD_binding_6 | FAD_binding_8	PF01794.25 | PF08030.17 | PF08022.18	7.7e-30 | 1.3e-23 | 5.3e-20	Ferric reductase like transmembrane component | Ferric reductase NAD binding domain | FAD-binding domain	7	164-186 | 235-257 | 277-294 | 314-336 | 349-371 | 375-394 | 401-420
			B9J08_005064	B9J08_005064 CGDID:CAL0000216079 COORDS:Chr4_C_auris_B8441:368606-370849W, translated using codon table 12 (747 amino acids) Uncharacterized ORF; Has domain(s) with predicted oxidoreductase activity	5.B.1.5.3	2.57208e-76	P36033	Ferric/cupric reductase transmembrane component 2 OS=Saccharomyces cerevisiae (strain ATCC 204508 / S288c) GN=FRE2 PE=1 SV=1	48.1481	68.4211	3	Ferric_reduct | NAD_binding_6 | FAD_binding_8	PF01794.25 | PF08030.17 | PF08022.18	2.7e-26 | 3.8e-22 | 3.6e-18	Ferric reductase like transmembrane component | Ferric reductase NAD binding domain | FAD-binding domain	7	7-26 | 177-199 | 251-273 | 293-315 | 332-351 | 366-388 | 395-417
8: Accessory Factors Involved in Transport	8.A: Auxiliary transport proteins	8.A.9: The rBAT Transport Accessory Protein (rBAT) Family	B9J08_001255	B9J08_001255 CGDID:CAL0000221357 COORDS:Chr3_C_auris_B8441:1041604-1039889C, translated using codon table 12 (571 amino acids) Uncharacterized ORF; Ortholog(s) have dextrin alpha-glucosidase activity, maltose alpha-glucosidase activity, oligo-1,6-glucosidase activity, starch alpha-glucosidase activity, sucrose alpha-glucosidase activity and role in disaccharide catabolic process	8.A.9.1.2	3.40507e-62	Q07837	Neutral and basic amino acid transport protein rBAT OS=Homo sapiens GN=SLC3A1 PE=1 SV=2	46.7742	66.9355	1	Alpha-amylase	PF00128.31	5.5e-164	Alpha amylase, catalytic domain
		8.A.11: The Immunophilin-like Prolyl:peptidyl Isomerase Regulator (I-PPI) Family	B9J08_001031	B9J08_001031 CGDID:CAL0000217407 COORDS:Chr2_C_auris_B8441:2256207-2255872C, translated using codon table 12 (111 amino acids) Uncharacterized ORF; Ortholog(s) have DNA-binding transcription activator activity, RNA polymerase II-specific, macrolide binding, peptidyl-prolyl cis-trans isomerase activity, protein folding chaperone activity	8.A.11.1.2	3.93786e-42	P62942	Peptidyl-prolyl cis-trans isomerase FKBP1A OS=Homo sapiens GN=FKBP1A PE=1 SV=2	60	75.2381	1	FKBP_C	PF00254.34	3.4e-35	FKBP-type peptidyl-prolyl cis-trans isomerase
		8.A.13: The Tetratricopeptide Repeat (Tpr1) Family	B9J08_000395	B9J08_000395 CGDID:CAL0000221003 COORDS:Chr2_C_auris_B8441:807741-804436C, translated using codon table 12 (1101 amino acids) Uncharacterized ORF; Ortholog(s) have RNA polymerase II C-terminal domain phosphoserine binding, RNA polymerase II complex binding and RNA polymerase II-specific DNA-binding transcription factor binding, <a href="#GOsection">more</a>	8.A.13.1.1	1.00994e-119	O42668	TPR1 PROTEIN - Schizosaccharomyces pombe (Fission yeast).	45.7143	62.8571	2	TPR_16 | TPR_8	PF13432.12 | PF13181.12	1e-07 | 0.014	Tetratricopeptide repeat | Tetratricopeptide repeat
		8.A.21: The Stomatin/Podocin/Band 7/Nephrosis.2/SPFH (Stomatin) Family	B9J08_000987	B9J08_000987 CGDID:CAL0000221153 COORDS:Chr2_C_auris_B8441:2154739-2153714C, translated using codon table 12 (341 amino acids) Uncharacterized ORF; Has domain(s) with predicted membrane, plasma membrane localization	8.A.21.1.1	2.03108e-31	P27105	Erythrocyte band 7 integral membrane protein (Stomatin) (Protein 7.2b) - Homo sapiens (Human).	33.3333	60	1	Band_7	PF01145.30	2e-36	SPFH domain / Band 7 family
			B9J08_003886	B9J08_003886 CGDID:CAL0000216217 COORDS:Chr1_C_auris_B8441:3667500-3666562C, translated using codon table 12 (312 amino acids) Uncharacterized ORF; Has domain(s) with predicted membrane localization	8.A.21.2.2	1.30854e-62	P0AA53	Protein QmcA OS=Escherichia coli (strain K12) GN=qmcA PE=1 SV=1	46.875	63.0662	2	Band_7 | Band_7_C	PF01145.30 | PF16200.10	6.9e-35 | 2.4e-24	SPFH domain / Band 7 family | C-terminal region of band_7
			B9J08_004461	B9J08_004461 CGDID:CAL0000216173 COORDS:Chr6_C_auris_B8441:877184-876276C, translated using codon table 12 (302 amino acids) Uncharacterized ORF; Ortholog(s) have role in mitochondrion inheritance, negative regulation of proteolysis, protein folding and mitochondrial inner membrane, mitochondrial membrane, mitochondrion localization	8.A.21.2.8	9.69232e-92	P35232	Prohibitin OS=Homo sapiens OX=9606 GN=PHB PE=1 SV=1	52.2088	75.6098	1	Band_7	PF01145.30	1.8e-29	SPFH domain / Band 7 family	1	34-56
			B9J08_002273	B9J08_002273 CGDID:CAL0000221807 COORDS:Chr7_C_auris_B8441:91473-90634C, translated using codon table 12 (279 amino acids) Uncharacterized ORF; Has domain(s) with predicted membrane localization	8.A.21.2.8	5.98772e-114	P35232	Prohibitin OS=Homo sapiens OX=9606 GN=PHB PE=1 SV=1	55.8491	80.7547	1	Band_7	PF01145.30	1.1e-28	SPFH domain / Band 7 family
		8.A.23: The Basigin (Basigin) Family	B9J08_005412	B9J08_005412 CGDID:CAL0000216425 COORDS:Chr4_C_auris_B8441:1135123-1140141W, translated using codon table 12 (1672 amino acids) Uncharacterized ORF; Ortholog(s) have eukaryotic translation initiation factor 2alpha kinase activity, tRNA binding activity	8.A.23.1.65	6.99879e-71	Q9QZ05	eIF-2-alpha kinase GCN2 OS=Mus musculus OX=10090 GN=Eif2ak4 PE=1 SV=2	45.5696	70.8861	5	HGTP_anticodon2 | Pkinase | RWD | Pkinase | tRNA-synt_His	PF12745.12 | PF00069.31 | PF05773.27 | PF00069.31 | PF13393.11	2.4e-78 | 1.6e-36 | 1.4e-21 | 1.1e-10 | 2.9e-07	Anticodon binding domain of tRNAs | Protein kinase domain | RWD domain | Protein kinase domain | Histidyl-tRNA synthetase
		8.A.24: The Ezrin/Radixin/Moesin-binding Phosphoprotein 50 (EBP50) Family	B9J08_003329	B9J08_003329 CGDID:CAL0000226925 COORDS:Chr1_C_auris_B8441:2470953-2472734W, translated using codon table 12 (593 amino acids) Uncharacterized ORF; Ortholog(s) have oxidoreductase activity, acting on NAD(P)H activity, role in iron-sulfur cluster assembly, nitric oxide biosynthetic process, positive regulation of nitric oxide biosynthetic process and mitochondrion localization	8.A.24.2.4	2.90353e-31	P29475	Nitric oxide synthase, brain OS=Homo sapiens OX=9606 GN=NOS1 PE=1 SV=2	46.1538	72.973	3	Flavodoxin_1 | FAD_binding_1 | NAD_binding_1	PF00258.30 | PF00667.26 | PF00175.26	2.4e-28 | 1.4e-24 | 9.7e-13	Flavodoxin | FAD binding domain | Oxidoreductase NAD-binding domain
		8.A.27: The CDC50 P-type ATPase Lipid Flippase Subunit (CDC50) Family	B9J08_002485	B9J08_002485 CGDID:CAL0000219993 COORDS:Chr7_C_auris_B8441:568076-569491W, translated using codon table 12 (471 amino acids) Uncharacterized ORF; Ortholog(s) have aminophospholipid flippase activity, phosphatidylcholine flippase activity and role in cell surface receptor signaling pathway, phospholipid translocation, regulation of vacuole organization	8.A.27.1.1	6.96352e-118	P42838	Hypothetical 47.4 kDa protein in EGT2-KRE1 intergenic region - Saccharomyces cerevisiae (Baker's yeast).	44.8649	63.7838	1	CDC50	PF03381.20	2.1e-96	LEM3 (ligand-effect modulator 3) family / CDC50 family	2	104-126 | 403-425
			B9J08_000932	B9J08_000932 CGDID:CAL0000219613 COORDS:Chr2_C_auris_B8441:2020173-2021402W, translated using codon table 12 (409 amino acids) Uncharacterized ORF; Ortholog(s) have aminophospholipid flippase activity and role in actin cortical patch localization, endocytosis, intracellular protein transport, phospholipid translocation, retrograde transport, endosome to Golgi	8.A.27.1.2	7.84069e-127	P25656	Cell division control protein 50 - Saccharomyces cerevisiae (Baker's yeast).	49.3298	69.0027	1	CDC50	PF03381.20	3.4e-106	LEM3 (ligand-effect modulator 3) family / CDC50 family	2	55-77 | 353-375
		8.A.30: The Nedd4-Family Interacting Protein-2 (Nedd4) Family	B9J08_003543	B9J08_003543 CGDID:CAL0000227475 COORDS:Chr1_C_auris_B8441:2909947-2911071W, translated using codon table 12 (374 amino acids) Uncharacterized ORF; Ortholog(s) have role in metal ion transport, protein targeting to vacuole, ubiquitin-dependent protein catabolic process and endoplasmic reticulum, fungal-type vacuole, fungal-type vacuole membrane localization	8.A.30.2.1	3.42853e-49	P38356	METAL HOMEOSTATIS PROTEIN BSD2 - Saccharomyces cerevisiae (Baker's yeast).	50	68.1818	1	NEDD4_Bsd2	PF10176.14	1.1e-37	NEDD4/Bsd2	2	207-229 | 312-334
		8.A.34: The Endophilin (Endophilin) Family	B9J08_003947	B9J08_003947 CGDID:CAL0000218525 COORDS:Chr1_C_auris_B8441:3807581-3806799C, translated using codon table 12 (260 amino acids) Uncharacterized ORF; Has domain(s) with predicted role in actin cortical patch localization, endocytosis and cytoplasm localization	8.A.34.2.1	1.97102e-66	P25343	Reduced viability upon starvation protein 161 - Saccharomyces cerevisiae (Baker's yeast).	36.9811	66.0377	1	BAR	PF03114.23	3.8e-37	BAR domain
			B9J08_001340	B9J08_001340 CGDID:CAL0000219129 COORDS:Chr3_C_auris_B8441:1240858-1240061C, translated using codon table 12 (265 amino acids) Uncharacterized ORF; Ortholog(s) have cytoskeletal protein binding, lipid binding activity	8.A.34.2.1	1.64413e-145	P25343	Reduced viability upon starvation protein 161 - Saccharomyces cerevisiae (Baker's yeast).	70.9434	88.3019	1	BAR	PF03114.23	1.3e-52	BAR domain
			B9J08_000790	B9J08_000790 CGDID:CAL0000219005 COORDS:Chr2_C_auris_B8441:1703311-1704642W, translated using codon table 12 (443 amino acids) Uncharacterized ORF; Ortholog(s) have calmodulin binding, cytoskeletal protein binding, lipid binding, protein homodimerization activity	8.A.34.2.2	5.30548e-132	P39743	Reduced viability upon starvation protein 167 OS=Saccharomyces cerevisiae (strain ATCC 204508 / S288c) OX=559292 GN=RVS167 PE=1 SV=1	75	89.3471	2	BAR | SH3_1	PF03114.23 | PF00018.34	2.8e-53 | 1.3e-14	BAR domain | SH3 domain
		8.A.41: The Stretch-activated Calcium	B9J08_002725	B9J08_002725 CGDID:CAL0000222345 COORDS:Chr1_C_auris_B8441:1258673-1257066C, translated using codon table 12 (535 amino acids) Uncharacterized ORF; Ortholog(s) have calcium channel activity, stretch-activated, monoatomic cation-selective, calcium channel activity and role in calcium ion import across plasma membrane, calcium ion transport	8.A.41.1.3	0	Q59ML1	Putative uncharacterized protein MID1 OS=Candida albicans (strain SC5314 / ATCC MYA-2876) GN=MID1 PE=4 SV=1	54.4699	72.1414	1	Mid1	PF12929.12	2.4e-132	Stretch-activated Ca2+-permeable channel component	1	21-43
		8.A.47: The Neuropilin and Tolloid-like (Neto) Family	B9J08_001019	B9J08_001019 CGDID:CAL0000216875 COORDS:Chr2_C_auris_B8441:2229374-2230612W, translated using codon table 12 (412 amino acids) Uncharacterized ORF; Ortholog(s) have role in ascospore wall assembly and ascospore wall, nuclear envelope localization	8.A.47.1.7	7.59419e-43	KAJ8019623.1	Proteinase R [Holothuria leucospilota]	43.2432	62.1622	2	Peptidase_S8 | Inhibitor_I9	PF00082.27 | PF05922.21	1.3e-36 | 4.9e-06	Subtilase family | Peptidase inhibitor I9	1	7-26
			B9J08_004551	B9J08_004551 CGDID:CAL0000220045 COORDS:Chr5_C_auris_B8441:206297-204984C, translated using codon table 12 (437 amino acids) Uncharacterized ORF; Has domain(s) with predicted serine-type endopeptidase activity, serine-type peptidase activity and role in proteolysis	8.A.47.1.7	8.67643e-54	KAJ8019623.1	Proteinase R [Holothuria leucospilota]	45.1613	67.7419	2	Peptidase_S8 | Inhibitor_I9	PF00082.27 | PF05922.21	5.9e-27 | 2e-10	Subtilase family | Peptidase inhibitor I9
			B9J08_004648	B9J08_004648 CGDID:CAL0000225545 COORDS:Chr5_C_auris_B8441:436652-435021C, translated using codon table 12 (543 amino acids) Uncharacterized ORF; Ortholog(s) have endopeptidase activity, peptidase activity, serine-type endopeptidase activity	8.A.47.1.7	8.58949e-50	KAJ8019623.1	Proteinase R [Holothuria leucospilota]	41.3043	67.8571	2	Peptidase_S8 | Inhibitor_I9	PF00082.27 | PF05922.21	3.3e-35 | 1.4e-10	Subtilase family | Peptidase inhibitor I9
			B9J08_004552	B9J08_004552 CGDID:CAL0000216527 COORDS:Chr5_C_auris_B8441:209009-207633C, translated using codon table 12 (458 amino acids) Uncharacterized ORF; Has domain(s) with predicted serine-type endopeptidase activity, serine-type peptidase activity and role in proteolysis	8.A.47.1.7	1.06282e-45	KAJ8019623.1	Proteinase R [Holothuria leucospilota]	50	69.2308	2	Peptidase_S8 | Inhibitor_I9	PF00082.27 | PF05922.21	2e-31 | 1.6e-10	Subtilase family | Peptidase inhibitor I9
		8.A.51: The Dipeptidyl-aminopeptidase-like Protein 6 beta subunit of Kv4 channels (DPP6) Family	B9J08_002151	B9J08_002151 CGDID:CAL0000222853 COORDS:Chr3_C_auris_B8441:454135-456663W, translated using codon table 12 (842 amino acids) Uncharacterized ORF; Ortholog(s) have dipeptidyl-peptidase activity and fungal-type vacuole membrane localization	8.A.51.1.5	2.05149e-95	P27487	Dipeptidyl peptidase 4 OS=Homo sapiens OX=9606 GN=DPP4 PE=1 SV=2	33.3333	62.963	2	DPPIV_N | Peptidase_S9	PF00930.27 | PF00326.27	2.8e-93 | 6.4e-45	Dipeptidyl peptidase IV (DPP IV) N-terminal region | Prolyl oligopeptidase family	1	29-51
		8.A.52: The Ubiquitin-related Protein Degradation (UPD) Family	B9J08_003578	B9J08_003578 CGDID:CAL0000221513 COORDS:Chr1_C_auris_B8441:2982849-2981782C, translated using codon table 12 (355 amino acids) Uncharacterized ORF; Ortholog(s) have K48-linked polyubiquitin modification-dependent protein binding, polyubiquitin modification-dependent protein binding, protein-macromolecule adaptor activity	8.A.52.1.5	1.32741e-46	Q7SGY8	Deubiquitination-protection protein dph1 OS=Neurospora crassa (strain ATCC 24698 / 74-OR23-1A / CBS 708.71 / DSM 1257 / FGSC 987) GN=NCU03028 PE=4 SV=2	88.8889	92	2	ubiquitin | UBA	PF00240.29 | PF00627.37	1.7e-20 | 4.6e-07	Ubiquitin family | UBA/TS-N domain
			B9J08_004856	B9J08_004856 CGDID:CAL0000224067 COORDS:Chr5_C_auris_B8441:893339-894493W, translated using codon table 12 (367 amino acids) Uncharacterized ORF; Ortholog(s) have K48-linked polyubiquitin modification-dependent protein binding, damaged DNA binding, peptide-N4-(N-acetyl-beta-glucosaminyl)asparagine amidase activity and proteasome binding, <a href="#GOsection">more</a>	8.A.52.1.6	1.83031e-41	S3DAG4	Ubiquitin-like protein OS=Glarea lozoyensis (strain ATCC 20868 / MF5171) GN=GLAREA_11146 PE=4 SV=1	47.0588	76.4706	4	XPC-binding | ubiquitin | UBA | UBA	PF09280.16 | PF00240.29 | PF00627.37 | PF00627.37	2e-17 | 1.6e-16 | 4.8e-12 | 9.6e-11	XPC-binding domain | Ubiquitin family | UBA/TS-N domain | UBA/TS-N domain
		8.A.61: The Endoplasmic Reticulum-derived Vesicle Protein, Erv14 (Erv14) Family	B9J08_004759	B9J08_004759 CGDID:CAL0000217465 COORDS:Chr5_C_auris_B8441:664570-665032W, translated using codon table 12 (136 amino acids) Uncharacterized ORF; Ortholog(s) have cargo receptor activity and role in ascospore formation, axial cellular bud site selection, endoplasmic reticulum to Golgi vesicle-mediated transport	8.A.61.1.1	1.59541e-69	P53173	ER-derived vesicles protein ERV14 OS=Saccharomyces cerevisiae (strain ATCC 204508 / S288c) GN=ERV14 PE=1 SV=3	70.8955	87.3134	1	Cornichon	PF03311.19	2.1e-52	Cornichon protein	3	7-29 | 58-80 | 111-133
		8.A.63: The Sigma Non-opioid Intracellular Receptor (S1R) Family	B9J08_004943	ERG2 CGDID:CAL0000223991 COORDS:Chr4_C_auris_B8441:110555-111211W, translated using codon table 12 (218 amino acids) Uncharacterized ORF; Putative C-8 sterol isomerase; likely involved in ergosterol biosynthesis; expression levels altered by zinc oxide nanoparticles	8.A.63.1.3	8.98283e-101	B9W6N1	C-8 sterol isomerase, putative OS=Candida dubliniensis (strain CD36 / ATCC MYA-646 / CBS 7987 / NCPF 3949 / NRRL Y-17841) GN=CD36_00750 PE=4 SV=1	63.5514	79.9065	1	ERG2_Sigma1R	PF04622.18	4.8e-88	ERG2 and Sigma1 receptor like protein	1	7-26
		8.A.68: The Endomembrane protein-70 (EMP70) Family	B9J08_001788	B9J08_001788 CGDID:CAL0000217053 COORDS:Chr1_C_auris_B8441:563208-561301C, translated using codon table 12 (635 amino acids) Uncharacterized ORF; Has domain(s) with predicted membrane localization	8.A.68.1.1	0	E7NFP9	Tmn2p OS=Saccharomyces cerevisiae (strain FostersO) GN=FOSTERSO_0673 PE=4 SV=1	48.4848	65.0073	1	EMP70	PF02990.21	1.1e-195	Endomembrane protein 70	10	5-27 | 275-297 | 340-362 | 377-399 | 406-428 | 443-465 | 499-521 | 531-553 | 566-588 | 603-625
			B9J08_005348	B9J08_005348 CGDID:CAL0000224255 COORDS:Chr4_C_auris_B8441:982484-984448W, translated using codon table 12 (654 amino acids) Uncharacterized ORF; Ortholog(s) have role in intracellular copper ion homeostasis, invasive growth in response to glucose limitation, pseudohyphal growth, vacuolar transport	8.A.68.1.10	1.10696e-64	Q9V3N6	Transmembrane 9 superfamily member OS=Drosophila melanogaster GN=TM9SF4 PE=1 SV=1	45	62.1622	1	EMP70	PF02990.21	3.9e-135	Endomembrane protein 70	9	258-280 | 323-345 | 371-393 | 414-436 | 451-473 | 509-531 | 541-560 | 581-603 | 616-638
		8.A.82: The Calmodulin Calcium Binding Protein (Calmodulin) Family	B9J08_002876	B9J08_002876 CGDID:CAL0000226035 COORDS:Chr1_C_auris_B8441:1566806-1567361W, translated using codon table 12 (149 amino acids) Uncharacterized ORF; Ortholog(s) have calcium ion binding, calcium-dependent protein binding, mitogen-activated protein kinase binding activity	8.A.82.1.1	8.1551e-80	P62158	Calmodulin OS=Homo sapiens GN=CALM1 PE=1 SV=2	73.1544	90.604	2	EF-hand_7 | EF-hand_7	PF13499.12 | PF13499.12	7.9e-19 | 3.1e-16	EF-hand domain pair | EF-hand domain pair
			B9J08_000354	B9J08_000354 CGDID:CAL0000222439 COORDS:Chr2_C_auris_B8441:718962-718396C, translated using codon table 12 (142 amino acids) Uncharacterized ORF; Ortholog(s) have calcium ion binding, myosin II heavy chain binding, myosin V binding activity	8.A.82.1.5	2.27622e-56	W9W090	Uncharacterized protein OS=Cladophialophora yegresii CBS 114405 GN=A1O7_05339 PE=4 SV=1	57.7778	82.963	2	EF-hand_7 | EF-hand_6	PF13499.12 | PF13405.12	2.3e-10 | 2.4e-05	EF-hand domain pair | EF-hand domain
			B9J08_001732	B9J08_001732 CGDID:CAL0000219519 COORDS:Chr1_C_auris_B8441:435806-435282C, translated using codon table 12 (174 amino acids) Uncharacterized ORF; Ortholog(s) have calcium ion binding, calcium-dependent protein serine/threonine phosphatase activity, calcium-dependent protein serine/threonine phosphatase regulator activity	8.A.82.1.6	2.31163e-32	Q99653	Calcineurin B homologous protein 1 OS=Homo sapiens GN=CHP1 PE=1 SV=3	61.1111	77.7778	2	EF-hand_7 | EF-hand_7	PF13499.12 | PF13499.12	7.8e-15 | 3e-11	EF-hand domain pair | EF-hand domain pair
			B9J08_002911	B9J08_002911 CGDID:CAL0000225775 COORDS:Chr1_C_auris_B8441:1635678-1636253W, translated using codon table 12 (191 amino acids) Uncharacterized ORF; Ortholog(s) have enzyme activator activity, role in regulation of signal transduction and Golgi membrane localization	8.A.82.2.8	2.45444e-57	P84074	Neuron-specific calcium-binding protein hippocalcin OS=Homo sapiens OX=9606 GN=HPCA PE=1 SV=2	47.3118	67.7419	2	EF-hand_7 | EF-hand_6	PF13499.12 | PF13405.12	5.6e-07 | 5.3e-05	EF-hand domain pair | EF-hand domain
		8.A.87: The TBC1 Domain (TBC1) Family	B9J08_004816	B9J08_004816 CGDID:CAL0000226831 COORDS:Chr5_C_auris_B8441:804485-806134W, translated using codon table 12 (549 amino acids) Uncharacterized ORF; Ortholog(s) have GTPase activator activity and role in endocytosis, exocytosis, formin-nucleated actin cable assembly, regulation of protein localization	8.A.87.1.5	2.36489e-40	Q96HU1	Small G protein signaling modulator 3 OS=Homo sapiens OX=9606 GN=SGSM3 PE=1 SV=1	46.6667	70	1	RabGAP-TBC	PF00566.25	2.4e-40	Rab-GTPase-TBC domain
		8.A.88: The calciquestrin (CASQ) Family	B9J08_004361	B9J08_004361 CGDID:CAL0000220877 COORDS:Chr6_C_auris_B8441:645681-644785C, translated using codon table 12 (298 amino acids) Uncharacterized ORF; Ortholog(s) have protein disulfide isomerase activity, protein-disulfide reductase (glutathione) activity, protein-disulfide reductase activity and role in protein folding	8.A.88.2.4	1.45592e-40	KDB12436.1	disulfide isomerase [Ustilaginoidea virens]	38.6667	61.7647	1	Thioredoxin	PF00085.26	1.8e-21	Thioredoxin
			B9J08_002712	B9J08_002712 CGDID:CAL0000218455 COORDS:Chr1_C_auris_B8441:1239697-1238057C, translated using codon table 12 (546 amino acids) Uncharacterized ORF; Ortholog(s) have protein disulfide isomerase activity, protein-disulfide reductase activity, unfolded protein binding activity	8.A.88.2.7	5.37504e-58	P30101	Protein disulfide-isomerase A3 OS=Homo sapiens OX=9606 GN=PDIA3 PE=1 SV=4	40.4762	62.7907	3	Thioredoxin | Thioredoxin | Thioredoxin_6	PF00085.26 | PF00085.26 | PF13848.12	4.1e-26 | 2.2e-21 | 1.4e-17	Thioredoxin | Thioredoxin | Thioredoxin-like domain
		8.A.91: The Syntaxin (Syntaxin) Family	B9J08_003244	B9J08_003244 CGDID:CAL0000225513 COORDS:Chr1_C_auris_B8441:2288458-2287484C, translated using codon table 12 (324 amino acids) Uncharacterized ORF; Ortholog(s) have SNAP receptor activity	8.A.91.1.10	3.00137e-70	Q01590	Integral membrane protein SED5 OS=Saccharomyces cerevisiae (strain ATCC 204508 / S288c) OX=559292 GN=SED5 PE=1 SV=1	47.2464	72.5	2	SNARE | Syntaxin-5_N	PF05739.25 | PF11416.13	2e-12 | 0.002	SNARE domain | Syntaxin-5 N-terminal, Sly1p-binding domain	1	304-323
			B9J08_002401	B9J08_002401 CGDID:CAL0000227377 COORDS:Chr7_C_auris_B8441:368319-369203W, translated using codon table 12 (294 amino acids) Uncharacterized ORF; Ortholog(s) have SNAP receptor activity, phosphatidic acid binding activity and role in ascospore formation, ascospore-type prospore assembly, ascospore-type prospore membrane formation	8.A.91.1.5	1.12808e-66	P32867	Protein SSO1 OS=Saccharomyces cerevisiae (strain ATCC 204508 / S288c) OX=559292 GN=SSO1 PE=1 SV=2	48.8	66.8	2	SNARE | Syntaxin	PF05739.25 | PF00804.31	2.3e-13 | 3.7e-09	SNARE domain | Syntaxin	1	270-292
[truncated: 176 more rows]
