# Supplementary material for: Genomic Analysis Reveals Diversified and Stress-Responsive Transport Repertoire in Candidozyma (Candida) auris
Source: J Fungi (Basel). 2026 Feb 28;12(3):174. doi: 10.3390/jof12030174 (PMC13028451; doi:10.3390/jof12030174)
Supplement: Supplementary file 1 [file jof-12-00174-s001.zip › Table S3_DEGs.xlsx]

## Sheet: AmBR1 vs AmBS
Supplementary Table S3. Predicted transporters in C. auris that are differentially expressed in drug-resistant isolates or under drug-exposed conditions.
Published transcriptomic datasets were reanalyzed, with each tab corresponding to a single RNA-Seq dataset.
Tabs 1-3 present differential expression of C. auris transporters comparing three amphotericin B-resistant clinical isolates (AmBR1, AmBR2, and AmBR3) with the amphotericin B-susceptible strain (AmBS) (Shivarathri et al. 2022).
Tabs 4–5 show differential expression of C. auris transporters in response to caspofungin (CASP) treatment, based on comparisons of CASP-treated and untreated control samples in two strains, B8441 and MMC1 (Zamith-Miranda et al. 2021)
Tab 6 presents differential expression of C. auris transporters in fluconazole-resistant versus fluconazole-susceptible strains (Bing et al. 2021).
Genes with an FDR-adjusted p-value < 0.05 and absolute log₂ fold change (LFC) > 1 were considered differentially expressed.
Log₂ fold change represents the log₂ ratio of gene expression between the drug-treated and control conditions. FDR p-value indicates the false discovery rate–adjusted p-value.
Accession number	TCDB class	AmBR1 vs. AmBS - Log2 fold change	AmBR1 vs. AmBS - FDR p-value
B9J08_000363	2.A.53.3.16	2.08478	1.21779e-30
B9J08_004099	2.A.1.14.4	1.75329	8.82505e-11
B9J08_003830	2.A.17.2.5	1.25065	2.38221e-08
B9J08_001673	2.A.3.10.24	1.0321	0.012608
B9J08_001672	2.A.3.10.23	-0.513598	0.0428887
B9J08_004129	3.A.1.121.10	-0.577495	0.00728741
B9J08_002821	3.A.20.1.5	-0.580388	0.0254381
B9J08_003391	9.A.26.1.4	-0.616279	0.00639215
B9J08_004019	2.A.7.28.12	-0.618443	0.0284639
B9J08_005172	2.A.1.2.43	-0.62103	0.00554557
B9J08_003678	2.A.29.17.1	-0.67212	0.0411531
B9J08_002168	2.A.1.1.138	-0.694161	0.00786842
B9J08_003231	4.C.2.1.1	-0.694568	0.0228241
B9J08_004446	3.A.1.121.9	-0.732133	0.0467503
B9J08_001362	2.A.3.10.14	-0.762053	0.00405273
B9J08_001899	3.A.1.208.11	-0.795739	3.91485e-05
B9J08_005403	2.A.1.2.43	-0.826184	0.00918741
B9J08_004602	2.A.67.1.1	-0.87793	0.00443121
B9J08_001834	2.A.1.2.64	-0.880289	0.00213606
B9J08_002202	2.A.20.2.10	-0.880818	0.0238867
B9J08_004551	8.A.47.1.7	-0.913299	3.00233e-05
B9J08_001016	2.A.1.1.38	-0.918374	0.0297678
B9J08_004365	2.A.29.13.1	-0.919741	0.00217388
B9J08_004279	9.B.213.1.4	-0.922108	0.000165455
B9J08_000987	8.A.21.1.1	-0.976913	0.00179644
B9J08_004775	2.A.1.2.67	-0.994115	0.000653512
B9J08_004452	3.A.1.205.2	-0.994306	1.52867e-05
B9J08_002781	4.C.1.1.15	-1.21615	0.00426016
B9J08_005554	9.A.26.1.1	-1.21699	5.46082e-06
B9J08_001984	2.A.1.1.83	-1.31058	0.0120808
B9J08_005345	2.A.1.14.11	-1.37952	0.000265107
B9J08_004113	2.A.1.2.78	-1.82285	5.40047e-05
B9J08_000928	1.A.8.6.3	-1.94532	2.90412e-09

## Sheet: AmBR2 vs AmBS
Accession number	TCDB class	AmBR2 vs. AmBS - Log2 fold change	AmBR2 vs. AmBS - FDR p-value
B9J08_000321	2.A.1.1.69	3.56075	3.24576e-79
B9J08_004188	2.A.17.2.5	3.37624	3.25126e-107
B9J08_002250	2.A.1.1.51	3.09045	1.67041e-40
B9J08_000363	2.A.53.3.16	2.70907	1.30065e-45
B9J08_002660	2.A.1.1.7	2.48555	5.66407e-28
B9J08_002864	2.A.1.58.1	2.24511	3.4176e-32
B9J08_004099	2.A.1.14.4	2.19396	1.44587e-18
B9J08_004204	2.A.1.12.3	1.77016	5.65264e-15
B9J08_001362	2.A.3.10.14	1.75162	1.02422e-26
B9J08_000479	3.A.1.205.4	1.68556	8.2819e-34
B9J08_002635	8.A.92.1.15	1.63855	7.11222e-28
B9J08_00432	2.A.3.10.13	1.58833	1.14102e-16
B9J08_002251	2.A.1.1.39	1.5321	2.69635e-14
B9J08_002646	2.A.1.1.33	1.44293	2.14833e-09
B9J08_004040	2.A.1.2.33	1.44137	2.37502e-20
B9J08_001487	2.A.1.16.4	1.41658	2.22154e-05
B9J08_003452	9.B.313.1.2	1.40765	1.29963e-18
B9J08_002965	2.A.3.10.3	1.32909	3.61263e-14
B9J08_001464	2.A.1.9.1	1.32341	4.47331e-07
B9J08_000987	8.A.21.1.1	1.30353	1.52045e-06
B9J08_002659	2.A.1.1.7	1.29693	1.03296e-07
B9J08_005568	2.A.1.1.39	1.27903	3.28153e-06
B9J08_005025	2.A.1.1.69	1.25198	4.61389e-07
B9J08_004775	2.A.1.2.67	1.24958	2.30398e-06
B9J08_004662	2.A.1.2.114	1.21396	3.38232e-14
B9J08_000863	9.B.313.1.2	1.16998	1.20659e-17
B9J08_002151	8.A.51.1.5	1.15716	8.4468e-17
B9J08_002852	9.B.115.4.4	1.12438	6.67411e-11
B9J08_004113	2.A.1.2.78	1.09284	3.78447e-06
B9J08_001526	2.A.1.1.83	1.08806	0.0286969
B9J08_002666	2.A.3.10.19	1.07647	3.71632e-08
B9J08_005522	1.A.17.5.18	1.06425	6.47338e-10
B9J08_002173	3.A.3.9.3	1.00168	8.41951e-05
B9J08_005501	2.A.29.21.1	-1.00125	4.21763e-07
B9J08_002663	2.A.1.2.115	-1.00311	2.35958e-06
B9J08_004182	9.B.115.1.14	-1.01223	4.58896e-13
B9J08_000102	1.A.33.1.3	-1.0159	0.000150138
B9J08_004538	2.A.67.1.4	-1.01998	9.2794e-06
B9J08_002954	2.A.41.2.7	-1.02802	5.31125e-11
B9J08_003017	2.A.39.2.3	-1.05224	2.7921e-10
B9J08_002813	3.A.1.121.7	-1.054	6.73443e-05
B9J08_005492	2.A.1.2.115	-1.06083	0.000121243
B9J08_004446	3.A.1.121.9	-1.06427	7.89434e-05
B9J08_001948	2.A.1.16.4	-1.06533	2.63703e-10
B9J08_004545	2.A.67.1.4	-1.07286	2.90311e-05
B9J08_002581	2.A.1.16.9	-1.11176	1.64212e-06
B9J08_001213	2.A.1.2.78	-1.1141	1.71853e-06
B9J08_001351	8.A.112.2.1	-1.14707	1.4394e-07
B9J08_002816	2.A.29.8.12	-1.17096	6.04101e-11
B9J08_003465	2.A.1.2.33	-1.1791	1.26585e-06
B9J08_002578	2.A.1.14.18	-1.19212	1.50605e-21
B9J08_000034	2.A.29.15.1	-1.19868	8.53698e-05
B9J08_004830	2.A.1.14.36	-1.22542	1.85676e-10
B9J08_003908	2.A.1.16.9	-1.24822	0.0434287
B9J08_005458	8.A.92.1.3	-1.25421	3.5792e-08
B9J08_002585	2.A.1.13.18	-1.25522	1.20343e-12
B9J08_000077	1.A.77.1.13	-1.26208	6.73443e-05
B9J08_005403	2.A.1.2.43	-1.26674	3.30173e-07
B9J08_005564	2.A.3.10.24	-1.26832	5.9596e-20
B9J08_002242	2.A.3.10.18	-1.27109	1.75731e-05
B9J08_001399	2.A.29.8.12	-1.32722	9.93203e-09
B9J08_002297	2.A.1.14.11	-1.33309	8.8289e-13
B9J08_001536	2.A.18.4.2	-1.33952	1.60382e-09
B9J08_004544	2.A.67.1.4	-1.37233	4.5e-08
B9J08_005201	3.B.1.1.6	-1.39933	4.37663e-11
B9J08_000632	3.A.25.1.1	-1.40886	3.21163e-11
B9J08_000582	2.A.1.1.7	-1.46982	0.000644774
B9J08_004725	2.A.21.6.5	-1.48383	2.90137e-16
B9J08_004591	2.A.29.29.1	-1.48946	5.49649e-21
B9J08_000368	2.A.1.2.86	-1.50848	1.10629e-14
B9J08_001547	2.A.1.16.4	-1.65699	0.00597998
B9J08_00422	2.A.1.14.43	-1.66462	0.000858284
B9J08_000002	2.A.1.16.9	-1.68725	5.09968e-09
B9J08_001532	9.B.229.1.4	-1.71758	1.17182e-15
B9J08_001521	2.A.1.16.3	-1.72845	0.0077098
B9J08_001581	3.A.3.1.7	-1.75788	3.48847e-09
B9J08_002630	1.A.11.3.1	-1.8171	4.94916e-30
B9J08_001952	2.A.39.4.2	-1.90675	5.61291e-07
B9J08_001530	2.A.3.10.13	-2.13902	3.49495e-08
B9J08_004066	2.A.67.1.3	-2.40067	2.61451e-21
B9J08_001519	2.A.1.16.4	-2.76692	4.98873e-05
B9J08_002583	2.A.1.14.43	-2.85037	1.82159e-39
B9J08_005554	9.A.26.1.1	-2.98045	5.42552e-49
B9J08_002480	2.A.1.1.67	-3.8489	2.55871e-76

## Sheet: AmBR3 vs AmBS
Accession number	TCDB class	AmBR3 vs. AmBS - Log2 fold change	AmBR3 vs. AmBS - FDR p-value
B9J08_000363	2.A.53.3.16	3.20694	1.41102e-84
B9J08_004113	2.A.1.2.78	2.98123	2.35263e-36
B9J08_000928	1.A.8.6.3	2.54707	1.39681e-28
B9J08_002110	2.A.1.16.1	2.28585	1.63463e-33
B9J08_000479	3.A.1.205.4	1.85584	3.15763e-23
B9J08_002202	2.A.20.2.10	1.68006	7.69957e-07
B9J08_004040	2.A.1.2.33	1.66801	6.96564e-28
B9J08_004551	8.A.47.1.7	1.37788	9.90798e-15
B9J08_000677	2.A.59.1.1	1.34319	3.48806e-09
B9J08_002635	8.A.92.1.15	1.23309	5.91783e-17
B9J08_001183	2.A.4.2.2	1.14854	4.42832e-13
B9J08_001499	2.A.1.16.1	1.09064	1.5845e-06
B9J08_000938	2.A.1.1.73	1.08545	8.87682e-05
B9J08_005387	1.I.1.1.3	-1.00565	4.0556e-05
B9J08_000996	3.A.18.1.1	-1.00941	1.59949e-05
B9J08_002108	2.A.108.1.2	-1.02616	1.28148e-08
B9J08_000632	3.A.25.1.1	-1.04437	3.32333e-06
B9J08_002816	2.A.29.8.12	-1.05919	3.27671e-10
B9J08_000434	2.A.29.1.7	-1.10319	1.33217e-05
B9J08_000995	2.A.53.1.1	-1.10655	4.70254e-06
B9J08_002630	1.A.11.3.1	-1.13439	1.38325e-09
B9J08_004725	2.A.21.6.5	-1.15426	1.93329e-09
B9J08_005458	8.A.92.1.3	-1.28115	1.11082e-07
B9J08_002480	2.A.1.1.67	-1.3104	2.27002e-08
B9J08_002942	2.A.18.5.2	-1.34619	2.08919e-14
B9J08_002585	2.A.1.13.18	-1.38538	8.12535e-13
B9J08_000102	1.A.33.1.3	-1.50123	6.80369e-08
B9J08_001213	2.A.1.2.78	-1.55294	1.21335e-10
B9J08_004830	2.A.1.14.36	-1.55621	3.05414e-12
B9J08_002250	2.A.1.1.51	-1.64263	2.57063e-10
B9J08_003437	8.A.147.1.3	-1.65039	4.22748e-24
B9J08_004591	2.A.29.29.1	-1.66493	4.00613e-15
B9J08_004149	9.A.76.1.2	-1.70665	7.48846e-07
B9J08_004893	2.A.1.14.11	-1.92023	2.45056e-07
B9J08_000368	2.A.1.2.86	-1.95158	6.1131e-15
B9J08_005554	9.A.26.1.1	-2.90318	8.8234e-50

## Sheet: B8441 CASP
Accession number	TCDB class	B8441_CASP vs. B8441_Control - Log2 fold change	B8441_CASP vs. B8441_Control - FDR p-value
B9J08_005554	9.A.26.1.1	4.61299	2.6803e-101
B9J08_000354	8.A.82.1.5	3.98935	6.15114e-74
B9J08_000290	8.A.104.1.5	3.68785	9.13601e-79
B9J08_000632	3.A.25.1.1	3.65966	4.597e-30
B9J08_004499	8.A.173.1.1	3.59971	3.41915e-66
B9J08_001001	8.A.92.1.19	3.32866	7.1136e-64
B9J08_000589	9.B.27.2.12	2.81001	6.93295e-46
B9J08_000983	8.A.156.1.1	2.73306	3.68545e-45
B9J08_003245	8.A.173.1.2	2.72294	9.93966e-49
B9J08_002142	1.A.129.1.1	2.66139	2.36998e-23
B9J08_000648	3.D.1.8.1	2.63963	1.95283e-35
B9J08_000603	9.A.49.1.12	2.6118	5.4469e-48
B9J08_001901	9.B.464.1.3	2.606	2.43299e-33
B9J08_000034	2.A.29.15.1	2.57267	4.68009e-31
B9J08_005387	1.I.1.1.3	2.50061	1.3914e-14
B9J08_000148	9.B.142.3.14	2.46083	1.89543e-41
B9J08_002379	8.A.192.1.2	2.45533	6.54127e-51
B9J08_003889	8.A.92.1.19	2.45141	1.79655e-22
B9J08_005458	8.A.92.1.3	2.41757	4.13719e-13
B9J08_004162	1.I.1.1.3	2.39995	6.22423e-39
B9J08_002497	1.I.1.1.3	2.39794	4.10969e-31
B9J08_005424	1.A.88.1.9	2.38804	6.21119e-29
B9J08_001031	8.A.11.1.2	2.38321	4.73979e-37
B9J08_000692	1.I.1.1.3	2.32065	4.57854e-23
B9J08_002749	3.A.20.1.1	2.24145	1.38938e-27
B9J08_001099	1.I.1.1.2	2.23142	7.20603e-35
B9J08_002712	8.A.88.2.7	2.21977	1.42572e-16
B9J08_005283	8.A.108.1.1	2.21507	4.27733e-29
B9J08_005165	3.A.5.8.1	2.20963	4.89732e-29
B9J08_005249	8.A.104.1.1	2.18844	6.58506e-27
B9J08_000187	3.A.30.1.1	2.18354	5.26915e-26
B9J08_003361	8.A.92.1.19	2.16853	1.3286e-30
B9J08_004912	2.A.105.1.1	2.15764	7.20006e-31
B9J08_005355	3.D.1.6.2	2.15756	2.3664e-36
B9J08_001392	3.A.8.1.1	2.13288	6.80854e-32
B9J08_001106	8.A.147.1.3	2.11236	8.89524e-21
B9J08_001463	1.I.1.1.3	2.10081	7.56336e-31
B9J08_000492	1.I.1.1.3	2.07482	3.84162e-30
B9J08_002876	8.A.82.1.1	2.07161	7.49983e-12
B9J08_001399	2.A.29.8.12	2.03533	4.94281e-17
B9J08_001036	4.F.1.1.2	1.93272	4.91761e-29
B9J08_000337	3.A.5.8.1	1.93102	1.03353e-34
B9J08_000082	9.A.50.1.1	1.91956	6.60323e-10
B9J08_000681	9.B.142.5.6	1.91815	1.51884e-16
B9J08_001592	2.A.7.13.2	1.90805	1.02762e-16
B9J08_000485	1.F.1.1.2	1.89692	1.62294e-30
B9J08_002112	3.A.8.1.1	1.89164	1.45549e-27
B9J08_005505	3.D.3.3.1	1.87167	2.69001e-21
B9J08_004933	3.A.2.2.3	1.85622	5.98028e-25
B9J08_004508	3.A.16.1.2	1.84781	6.33468e-22
B9J08_001131	8.A.104.1.1	1.84059	5.60517e-29
B9J08_005395	2.A.7.25.6	1.82862	9.1518e-29
B9J08_000173	3.D.3.3.1	1.79204	2.97149e-18
B9J08_003352	2.A.1.75.3	1.78473	2.12506e-19
B9J08_000645	8.A.147.1.1	1.75875	1.23727e-10
B9J08_000413	2.A.105.1.1	1.75692	1.7405e-23
B9J08_000778	1.A.15.1.1	1.73573	5.73175e-24
B9J08_000113	3.A.20.1.1	1.71046	1.05991e-23
B9J08_003804	1.A.132.1.1	1.70693	1.18346e-16
B9J08_003942	8.A.221.1.7	1.70307	1.13786e-20
B9J08_003667	8.A.248.1.4	1.70066	4.35637e-20
B9J08_005285	3.A.2.2.3	1.69841	2.22457e-19
B9J08_002276	3.A.30.1.1	1.68572	6.28366e-11
B9J08_004412	3.A.8.1.1	1.68417	4.17754e-15
B9J08_004150	4.D.1.1.12	1.67562	2.45796e-14
B9J08_003300	3.D.1.6.2	1.67024	7.52173e-20
B9J08_001510	9.B.1.1.3	1.64692	1.69704e-20
B9J08_002401	8.A.91.1.5	1.64229	6.07646e-17
B9J08_005304	9.B.142.3.14	1.64009	6.0194e-19
B9J08_000473	1.A.131.1.3	1.60465	7.54306e-17
B9J08_001745	1.I.1.1.3	1.58866	3.96384e-19
B9J08_003005	3.D.4.8.1	1.57988	4.65299e-16
B9J08_002329	3.A.21.1.1	1.56137	4.17407e-15
B9J08_000511	8.A.221.1.7	1.56103	4.58472e-13
B9J08_005509	3.A.2.2.3	1.55497	8.45924e-18
B9J08_001902	3.A.31.1.1	1.5544	3.52836e-14
B9J08_002315	8.A.102.1.4	1.55435	5.30309e-12
B9J08_004005	3.A.2.1.3	1.55227	1.00595e-06
B9J08_004091	3.D.1.6.2	1.54732	2.27907e-17
B9J08_003879	4.D.1.1.16	1.53996	9.59516e-20
B9J08_003642	3.A.5.8.1	1.5373	1.2232e-18
B9J08_000231	2.A.29.18.1	1.53714	5.71021e-11
B9J08_004369	1.I.1.1.3	1.53587	6.82007e-13
B9J08_002322	8.A.98.1.10	1.53217	6.47697e-07
B9J08_001005	3.A.2.2.3	1.5318	2.07058e-14
B9J08_003376	1.I.1.1.3	1.52338	2.36743e-15
B9J08_001394	9.B.214.1.3	1.51685	1.67037e-15
B9J08_000434	2.A.29.1.7	1.51148	4.54946e-06
B9J08_003649	8.A.137.1.1	1.44465	1.9916e-14
B9J08_002789	2.A.55.1.1	1.44267	2.26668e-13
B9J08_002436	3.D.1.6.2	1.44231	8.42991e-18
B9J08_001227	3.A.23.6.1	1.43902	2.3504e-06
B9J08_002689	3.D.10.1.7	1.43365	4.09443e-12
B9J08_004448	2.A.1.14.19	1.41749	1.23895e-07
B9J08_000339	3.D.4.8.1	1.41515	1.57315e-08
B9J08_004399	9.B.135.1.1	1.41434	7.45258e-11
B9J08_005109	9.A.57.1.10	1.41311	1.31198e-09
B9J08_003856	1.I.1.1.3	1.40505	4.0633e-12
B9J08_001250	3.A.2.1.3	1.40363	1.88274e-09
B9J08_003544	2.A.29.7.3	1.39437	5.08602e-18
B9J08_002461	2.A.6.6.3	1.39087	2.58296e-14
B9J08_003009	3.A.16.1.2	1.38075	9.45711e-11
B9J08_004189	9.B.21.1.2	1.37935	1.23268e-15
B9J08_004338	3.A.33.1.1	1.36897	3.57011e-13
B9J08_003956	3.A.22.1.1	1.36828	1.46365e-14
B9J08_002480	2.A.1.1.67	1.34966	0.0326026
B9J08_005077	4.D.1.1.17	1.34686	1.02799e-06
B9J08_002852	9.B.115.4.4	1.32883	8.04718e-14
B9J08_004475	2.A.1.16.9	1.3257	4.1697e-14
B9J08_004273	3.D.4.8.1	1.32139	6.3706e-11
B9J08_005526	2.A.54.1.4	1.30048	3.44994e-15
B9J08_002381	9.B.115.1.12	1.29636	2.13396e-12
B9J08_003578	8.A.52.1.5	1.29451	4.94937e-12
B9J08_003133	3.A.8.1.1	1.29354	2.86328e-09
B9J08_004753	3.D.1.6.2	1.28988	3.77975e-12
B9J08_001646	3.D.1.6.2	1.28346	3.36287e-13
B9J08_000957	3.A.8.1.1	1.27801	1.23174e-14
B9J08_004943	8.A.63.1.3	1.27486	2.78537e-14
B9J08_003650	1.A.129.1.1	1.23097	7.5586e-09
B9J08_004050	1.A.55.4.1	1.22847	1.86609e-09
B9J08_000071	8.A.148.1.1	1.22331	2.45995e-09
B9J08_001265	8.A.92.1.8	1.22074	1.1479e-10
B9J08_002682	1.I.1.1.3	1.22053	3.48397e-10
B9J08_000867	3.A.2.2.3	1.21346	1.02805e-12
B9J08_004856	8.A.52.1.6	1.20546	4.62956e-10
B9J08_004510	9.A.64.1.1	1.19455	5.6005e-10
B9J08_003446	8.A.92.1.15	1.18975	1.05513e-08
B9J08_003246	3.D.1.6.2	1.16502	5.32616e-12
B9J08_005522	1.A.17.5.18	1.16421	9.5687e-10
B9J08_000262	2.A.19.2.2	1.13083	9.02222e-09
B9J08_003508	3.A.2.1.3	1.12931	0.000121929
B9J08_003703	2.A.16.3.1	1.12169	5.2947e-06
B9J08_000757	3.A.8.1.1	1.10294	5.53085e-09
B9J08_003138	3.A.2.1.3	1.0877	1.5356e-06
B9J08_001784	3.A.2.2.3	1.07865	1.36093e-09
B9J08_003886	8.A.21.2.2	1.07728	2.44669e-09
B9J08_000548	1.A.35.5.5	1.06948	5.27865e-09
B9J08_005244	9.B.278.1.1	1.06879	7.27769e-10
B9J08_001014	3.A.8.1.1	1.06014	4.99135e-08
B9J08_004824	3.A.30.1.1	1.0567	5.70417e-09
B9J08_004745	2.A.7.11.6	1.05252	5.95184e-05
B9J08_000551	9.B.199.1.7	1.05053	2.93491e-06
B9J08_000098	8.A.248.1.4	1.04406	4.13441e-10
B9J08_003828	1.P.1.1.1	1.03316	0.00101975
B9J08_002451	3.A.1.205.4	1.02453	0.000216822
B9J08_002223	8.A.248.1.4	1.00765	5.1453e-09
B9J08_005162	2.A.1.75.1	1.00269	3.13454e-06
B9J08_004243	2.A.1.14.50	-1.00173	0.000553444
B9J08_002443	2.A.3.10.7	-1.0079	0.000791188
B9J08_003754	2.A.29.9.2	-1.0118	1.42389e-09
B9J08_001948	2.A.1.16.4	-1.02834	1.50764e-10
B9J08_004797	2.A.1.1.67	-1.03034	0.000153306
B9J08_001952	2.A.39.4.2	-1.03171	3.13683e-06
B9J08_004066	2.A.67.1.3	-1.04347	3.26729e-07
B9J08_005455	3.A.31.1.1	-1.05031	2.5316e-07
B9J08_002901	2.A.30.1.6	-1.05728	1.07213e-08
B9J08_005441	2.A.53.1.11	-1.05773	4.28497e-09
B9J08_002792	8.A.104.1.12	-1.06107	4.96489e-09
B9J08_004898	2.A.1.13.18	-1.0645	4.32296e-09
B9J08_000513	3.A.31.1.1	-1.08017	5.36295e-08
B9J08_000018	3.A.3.8.18	-1.08045	9.69905e-09
B9J08_003688	1.I.1.1.3	-1.08343	2.72022e-07
B9J08_000237	2.A.50.1.1	-1.08622	2.80751e-10
B9J08_000969	3.A.3.9.3	-1.09143	9.21536e-06
B9J08_004544	2.A.67.1.4	-1.11061	4.90196e-06
B9J08_003413	2.A.67.1.7	-1.12597	7.8025e-09
B9J08_001647	8.A.92.1.14	-1.12983	1.94606e-07
B9J08_001162	1.A.35.2.1	-1.15738	2.88529e-06
B9J08_002857	8.A.225.1.2	-1.15984	2.23295e-08
B9J08_005492	2.A.1.2.115	-1.1668	8.3325e-09
B9J08_000002	2.A.1.16.9	-1.16904	2.68227e-08
B9J08_005172	2.A.1.2.43	-1.16913	2.9177e-08
B9J08_002146	3.A.1.208.11	-1.17625	2.49282e-06
B9J08_002259	2.A.1.1.17	-1.18032	1.34946e-09
B9J08_004206	8.A.165.1.1	-1.18144	4.05154e-11
B9J08_005085	3.A.18.1.1	-1.186	8.11498e-06
B9J08_002855	3.A.3.3.6	-1.18669	1.45884e-05
B9J08_000831	2.A.37.4.1	-1.1867	7.04558e-09
B9J08_000190	2.A.85.3.4	-1.19114	7.40786e-11
B9J08_004513	2.A.39.2.2	-1.19319	8.97196e-09
B9J08_002464	2.A.108.1.3	-1.19735	3.97149e-10
B9J08_000938	2.A.1.1.73	-1.20405	2.40126e-05
B9J08_000995	2.A.53.1.1	-1.2148	2.23441e-11
B9J08_002997	2.A.108.1.1	-1.21519	3.58294e-11
B9J08_001351	8.A.112.2.1	-1.23284	9.02005e-05
B9J08_002839	2.A.28.3.7	-1.23896	6.13322e-13
B9J08_004264	2.A.1.1.7	-1.24265	7.11007e-14
B9J08_001530	2.A.3.10.13	-1.24412	8.99459e-10
B9J08_000928	1.A.8.6.3	-1.24824	4.01332e-09
B9J08_001241	2.A.18.7.2	-1.25029	8.93614e-13
B9J08_000479	3.A.1.205.4	-1.25109	2.38436e-05
B9J08_003094	1.I.1.1.3	-1.25234	5.10704e-10
B9J08_003657	2.A.5.1.21	-1.2567	4.91571e-06
B9J08_002685	2.A.1.14.4	-1.26271	4.66314e-11
B9J08_005412	8.A.23.1.65	-1.26508	4.04412e-13
B9J08_005564	2.A.3.10.24	-1.26655	1.84193e-15
B9J08_003017	2.A.39.2.3	-1.28302	1.75618e-13
B9J08_000172	2.A.1.1.8	-1.29586	2.87476e-08
B9J08_001512	3.A.18.1.1	-1.30005	7.40786e-11
B9J08_003281	1.A.10.1.31	-1.3018	1.2942e-11
B9J08_004830	2.A.1.14.36	-1.32711	3.56835e-13
B9J08_004504	3.A.1.121.7	-1.33565	1.73037e-08
B9J08_004452	3.A.1.205.2	-1.35864	7.22349e-12
B9J08_005289	2.A.3.10.24	-1.3634	5.26621e-11
B9J08_002402	2.A.39.2.3	-1.37841	7.26983e-09
B9J08_000016	2.A.94.1.6	-1.38878	1.38474e-13
B9J08_001213	2.A.1.2.78	-1.38947	9.26997e-15
B9J08_003734	2.A.3.10.3	-1.41072	0.000224704
B9J08_001255	8.A.9.1.2	-1.41252	3.19473e-06
B9J08_003213	2.A.3.10.23	-1.41459	4.56399e-15
B9J08_002135	8.A.92.1.8	-1.41952	9.50543e-09
B9J08_004019	2.A.7.28.12	-1.42143	1.62546e-11
B9J08_005025	2.A.1.1.69	-1.43424	7.74068e-05
B9J08_000563	9.B.10.1.1	-1.45448	0.00725147
B9J08_003824	1.I.1.1.5	-1.45921	1.45294e-11
B9J08_004343	4.E.1.1.3	-1.47372	3.56835e-13
B9J08_003835	1.N.5.1.6	-1.48123	2.05353e-16
B9J08_004948	3.A.31.1.1	-1.48517	1.21407e-11
B9J08_003921	2.A.1.16.4	-1.48729	6.56727e-21
B9J08_001519	2.A.1.16.4	-1.5397	2.38324e-07
B9J08_000080	2.A.18.5.2	-1.55423	2.12425e-14
B9J08_003134	2.A.3.4.5	-1.55543	1.1539e-19
B9J08_004878	1.A.11.3.5	-1.57125	1.61032e-08
B9J08_000175	3.A.3.2.2	-1.5723	1.5928e-05
B9J08_001737	2.A.39.2.2	-1.57882	5.50757e-10
B9J08_004827	9.A.15.1.1	-1.58785	2.45464e-15
B9J08_004473	2.A.66.1.5	-1.61165	4.57298e-22
B9J08_004551	8.A.47.1.7	-1.62216	4.53681e-15
B9J08_005379	8.A.178.1.1	-1.63285	5.89156e-17
B9J08_002389	3.A.1.206.1	-1.63458	3.84629e-15
B9J08_003821	8.A.92.1.20	-1.63878	6.15081e-12
B9J08_004847	4.E.1.1.1	-1.65127	5.11385e-20
B9J08_004188	2.A.17.2.5	-1.65419	1.10502e-05
B9J08_002483	3.A.22.1.2	-1.65644	9.48788e-17
B9J08_002864	2.A.1.58.1	-1.6778	8.17595e-12
B9J08_000164	3.A.1.205.4	-1.69131	1.39448e-06
B9J08_000460	9.A.70.1.1	-1.69527	4.85077e-10
B9J08_003529	1.A.1.7.10	-1.69773	2.37306e-06
B9J08_002301	1.I.1.1.3	-1.71444	1.36666e-20
B9J08_002481	2.A.1.1.67	-1.75339	2.02856e-08
B9J08_003830	2.A.17.2.5	-1.76514	5.93221e-15
B9J08_002954	2.A.41.2.7	-1.76786	9.80578e-15
B9J08_000503	2.A.1.9.7	-1.77104	6.71321e-27
B9J08_001581	3.A.3.1.7	-1.78045	1.29359e-14
B9J08_002173	3.A.3.9.3	-1.79343	2.78902e-08
B9J08_002581	2.A.1.16.9	-1.79802	8.24995e-26
B9J08_005168	2.A.1.3.73	-1.80273	6.65191e-18
B9J08_001016	2.A.1.1.38	-1.80845	4.47876e-07
B9J08_004893	2.A.1.14.11	-1.81047	1.08092e-07
B9J08_002953	9.A.15.1.1	-1.81504	1.14225e-25
B9J08_000821	9.B.57.1.3	-1.83143	8.26791e-10
B9J08_002227	2.A.40.4.4	-1.83387	6.73617e-18
B9J08_002491	3.A.3.5.8	-1.83727	1.81389e-24
B9J08_004183	2.A.1.19.38	-1.87142	7.02428e-14
B9J08_002886	2.A.1.9.7	-1.87209	2.54487e-20
B9J08_003341	2.A.5.1.14	-1.89508	5.71058e-20
B9J08_004472	2.A.1.14.4	-1.89721	7.2468e-20
B9J08_000822	8.A.104.1.10	-1.9037	1.95619e-29
B9J08_002006	2.A.43.2.8	-1.92086	5.64593e-13
B9J08_000342	2.A.29.8.12	-1.94695	8.32083e-17
B9J08_002251	2.A.1.1.39	-1.95017	2.51696e-05
B9J08_004170	1.I.1.1.3	-1.96782	4.9506e-10
B9J08_002297	2.A.1.14.11	-1.96897	3.94559e-17
B9J08_005491	2.A.3.4.3	-1.97316	4.02865e-05
B9J08_004775	2.A.1.2.67	-2.05906	1.09332e-18
B9J08_003613	3.A.34.1.1	-2.09926	2.43332e-20
B9J08_003832	3.A.1.208.3	-2.15648	2.40043e-25
B9J08_002965	2.A.3.10.3	-2.17967	1.1173e-25
B9J08_002242	2.A.3.10.18	-2.19493	4.1038e-12
B9J08_001547	2.A.1.16.4	-2.23828	3.68836e-28
B9J08_002187	2.A.66.1.5	-2.24302	9.47927e-26
B9J08_001673	2.A.3.10.24	-2.28167	9.61493e-31
B9J08_004960	2.A.40.4.1	-2.29775	2.01916e-28
B9J08_004537	2.A.67.1.4	-2.32725	2.42762e-16
B9J08_002646	2.A.1.1.33	-2.3275	1.89069e-15
B9J08_005405	1.A.81.2.1	-2.39752	3.04209e-12
B9J08_001125	3.A.1.205.2	-2.40766	4.46709e-32
B9J08_004178	9.B.198.1.2	-2.43503	1.87294e-27
B9J08_000122	8.A.192.1.6	-2.43878	1.62321e-27
B9J08_004538	2.A.67.1.4	-2.47681	9.61834e-32
B9J08_003808	3.A.1.208.3	-2.51672	1.26228e-31
B9J08_002666	2.A.3.10.19	-2.5505	3.49499e-15
B9J08_003356	8.A.104.1.17	-2.65418	2.33912e-38
B9J08_00432	2.A.3.10.13	-2.66253	3.26823e-17
B9J08_003231	4.C.2.1.1	-2.68581	1.26103e-27
B9J08_004545	2.A.67.1.4	-2.77284	4.86457e-51
B9J08_004562	2.A.67.1.5	-2.8021	1.81909e-11
B9J08_002659	2.A.1.1.7	-2.82585	1.82293e-11
B9J08_002388	3.A.1.206.1	-2.83426	2.04539e-15
B9J08_000476	3.A.9.1.2	-2.85678	1.60117e-26
B9J08_001527	2.A.1.1.127	-2.88602	1.95692e-05
B9J08_002108	2.A.108.1.2	-2.88864	4.18905e-29
B9J08_000517	2.A.108.1.1	-2.92809	6.52275e-24
B9J08_00422	2.A.1.14.43	-2.99545	3.31952e-08
B9J08_004097	2.A.1.16.3	-3.01764	8.06912e-22
B9J08_005430	3.A.1.205.7	-3.03645	1.47275e-21
B9J08_004285	3.A.9.1.2	-3.0455	4.01494e-24
B9J08_002124	1.I.1.1.3	-3.12158	1.81389e-24
B9J08_002465	2.A.1.16.4	-3.12262	6.44244e-56
B9J08_000003	2.A.5.1.15	-3.15363	2.8496e-43
B9J08_001984	2.A.1.1.83	-3.18435	5.64743e-16
B9J08_005571	2.A.1.14.11	-3.20486	4.93496e-18
B9J08_001532	9.B.229.1.4	-3.26768	2.0271e-45
B9J08_002831	2.A.96.1.7	-3.33309	1.5456e-45
B9J08_001537	2.A.18.4.1	-3.39709	4.51247e-18
B9J08_001775	2.A.96.1.11	-3.40643	4.0394e-60
B9J08_001526	2.A.1.1.83	-3.43572	1.0365e-07
B9J08_001528	2.A.1.1.83	-3.58701	3.32356e-11
B9J08_000853	2.A.3.4.3	-3.86888	6.24602e-45
B9J08_005345	2.A.1.14.11	-3.87615	2.77965e-28
B9J08_003002	2.A.108.1.3	-3.93745	7.89825e-57
B9J08_004099	2.A.1.14.4	-4.11635	5.85795e-91
B9J08_004886	5.B.1.5.3	-4.38809	2.99641e-104
B9J08_002110	2.A.1.16.1	-4.66411	1.79896e-40
B9J08_001542	2.A.1.16.1	-4.83563	2.72872e-74
B9J08_003908	2.A.1.16.9	-4.90365	3.58883e-51
B9J08_001499	2.A.1.16.1	-4.92671	1.18091e-103
B9J08_004204	2.A.1.12.3	-4.93973	1.09297e-112
B9J08_000483	3.A.16.1.6	-4.9988	9.28046e-78
B9J08_001487	2.A.1.16.4	-5.59898	8.16475e-157
B9J08_002660	2.A.1.1.7	-6.9069	3.55384e-129
B9J08_001464	2.A.1.9.1	-7.03079	1.20221e-93
B9J08_002202	2.A.20.2.10	-8.24172	2.766e-75

## Sheet: MMC1_CASP
Accession number	TCDB class	MMC1_CASP vs. MMC1_Control - Log2 fold change	MMC1_CASP vs. MMC1_Control - FDR p-value
B9J08_000290	8.A.104.1.5	5.10224	2.18285e-148
B9J08_000354	8.A.82.1.5	3.24185	1.75852e-82
B9J08_004970	1.P.1.1.1	3.18094	1.79386e-40
B9J08_000187	3.A.30.1.1	3.00457	2.15555e-54
B9J08_002497	1.I.1.1.3	2.77318	6.34543e-37
B9J08_004475	2.A.1.16.9	2.58028	1.55724e-28
B9J08_002768	8.A.163.1.1	2.56262	2.31299e-47
B9J08_004969	3.A.21.1.1	2.5451	1.54889e-61
B9J08_001036	4.F.1.1.2	2.38635	3.31586e-33
B9J08_001901	9.B.464.1.3	2.36958	1.564e-31
B9J08_003352	2.A.1.75.3	2.34797	2.09688e-45
B9J08_001399	2.A.29.8.12	2.32526	5.63177e-19
B9J08_001131	8.A.104.1.1	2.29472	1.08628e-37
B9J08_004115	3.D.1.8.1	2.22966	2.03372e-53
B9J08_003245	8.A.173.1.2	2.18021	2.12589e-28
B9J08_004499	8.A.173.1.1	2.1715	2.29794e-33
B9J08_001001	8.A.92.1.19	2.15624	4.41226e-36
B9J08_003465	2.A.1.2.33	2.15491	6.31117e-07
B9J08_001213	2.A.1.2.78	2.14432	4.38945e-33
B9J08_002480	2.A.1.1.67	2.10074	2.58737e-24
B9J08_000342	2.A.29.8.12	2.08946	2.22762e-21
B9J08_004745	2.A.7.11.6	2.07833	1.4129e-14
B9J08_004602	2.A.67.1.1	2.05151	6.84926e-31
B9J08_001463	1.I.1.1.3	2.02095	9.91988e-30
B9J08_000034	2.A.29.15.1	1.99596	1.49914e-13
B9J08_002819	1.A.33.1.5	1.92299	1.58255e-25
B9J08_001348	1.A.9.1.23	1.91979	2.02703e-19
B9J08_003306	3.A.23.6.1	1.91652	1.1803e-20
B9J08_004918	8.A.163.1.1	1.91584	1.13264e-19
B9J08_000632	3.A.25.1.1	1.915	3.58772e-23
B9J08_003034	3.A.34.1.1	1.90231	1.23816e-24
B9J08_004725	2.A.21.6.5	1.87507	9.15555e-14
B9J08_000692	1.I.1.1.3	1.87139	1.24872e-28
B9J08_005162	2.A.1.75.1	1.83811	2.93318e-22
B9J08_002329	3.A.21.1.1	1.83481	1.52419e-28
B9J08_004479	2.A.67.1.4	1.75046	2.58425e-24
B9J08_004150	4.D.1.1.12	1.73604	1.74244e-25
B9J08_000645	8.A.147.1.1	1.73229	8.89285e-21
B9J08_005424	1.A.88.1.9	1.72895	2.64196e-26
B9J08_000603	9.A.49.1.12	1.70884	5.28362e-31
B9J08_003002	2.A.108.1.3	1.6489	3.04338e-17
B9J08_004508	3.A.16.1.2	1.64131	6.25231e-18
B9J08_004162	1.I.1.1.3	1.63857	1.51203e-15
B9J08_002749	3.A.20.1.1	1.60917	1.61698e-23
B9J08_004189	9.B.21.1.2	1.60271	2.33817e-23
B9J08_003828	1.P.1.1.1	1.57043	5.89368e-07
B9J08_000983	8.A.156.1.1	1.56363	1.73869e-22
B9J08_002401	8.A.91.1.5	1.55797	9.41876e-22
B9J08_001362	2.A.3.10.14	1.55173	1.84088e-14
B9J08_000148	9.B.142.3.14	1.51013	1.64832e-21
B9J08_000864	2.A.29.23.9	1.49947	1.7622e-15
B9J08_003215	5.B.1.2.11	1.48938	5.63459e-17
B9J08_000231	2.A.29.18.1	1.48555	5.39193e-14
B9J08_003005	3.D.4.8.1	1.45403	2.34947e-14
B9J08_004943	8.A.63.1.3	1.4446	8.48617e-17
B9J08_004369	1.I.1.1.3	1.44453	3.77725e-19
B9J08_000492	1.I.1.1.3	1.44353	8.79566e-16
B9J08_004533	2.A.1.14.43	1.42455	7.46709e-09
B9J08_004149	9.A.76.1.2	1.41801	2.43832e-13
B9J08_000236	3.A.16.1.6	1.41599	1.3736e-15
B9J08_005076	3.A.8.1.1	1.40399	4.95867e-10
B9J08_005395	2.A.7.25.6	1.39292	2.79885e-19
B9J08_005526	2.A.54.1.4	1.39244	1.15922e-14
B9J08_005375	1.A.16.2.6	1.37046	7.80514e-14
B9J08_001365	8.A.141.1.2	1.34528	5.32172e-20
B9J08_004647	3.A.16.1.3	1.34414	3.72756e-13
B9J08_001392	3.A.8.1.1	1.33467	2.96232e-12
B9J08_000589	9.B.27.2.12	1.32588	5.76375e-14
B9J08_001745	1.I.1.1.3	1.3131	3.70718e-18
B9J08_004427	2.A.29.18.6	1.311	3.82434e-13
B9J08_001335	8.A.115.4.1	1.31022	6.18908e-16
B9J08_004973	3.A.16.1.2	1.30858	4.89699e-17
B9J08_000648	3.D.1.8.1	1.30384	5.55757e-16
B9J08_003750	2.A.29.6.1	1.29201	1.13108e-13
B9J08_004412	3.A.8.1.1	1.27321	1.0427e-13
B9J08_000092	1.I.1.1.5	1.26323	5.58485e-16
B9J08_005077	4.D.1.1.17	1.25339	5.02117e-12
B9J08_000681	9.B.142.5.6	1.23523	2.05284e-09
B9J08_002876	8.A.82.1.1	1.23463	3.43084e-09
B9J08_005472	9.B.51.1.5	1.23346	1.31997e-10
B9J08_005355	3.D.1.6.2	1.23156	6.1204e-14
B9J08_004243	2.A.1.14.50	1.22513	1.97359e-06
B9J08_002402	2.A.39.2.3	1.22438	9.50735e-08
B9J08_003804	1.A.132.1.1	1.22403	5.95699e-12
B9J08_001099	1.I.1.1.2	1.21749	3.65224e-14
B9J08_005458	8.A.92.1.3	1.20455	4.29474e-10
B9J08_004361	8.A.88.2.4	1.2045	7.21586e-11
B9J08_005351	9.B.131.1.1	1.20395	7.00381e-11
B9J08_004448	2.A.1.14.19	1.19098	4.62656e-07
B9J08_003437	8.A.147.1.3	1.18415	7.35943e-06
B9J08_000418	5.B.1.5.3	1.15279	3.66909e-11
B9J08_004591	2.A.29.29.1	1.15101	8.9639e-09
B9J08_002607	8.A.248.1.4	1.14359	2.67125e-06
B9J08_003988	3.A.34.1.1	1.1365	5.41781e-10
B9J08_001592	2.A.7.13.2	1.13429	7.26328e-13
B9J08_003364	3.A.16.1.6	1.12561	1.26932e-06
B9J08_003942	8.A.221.1.7	1.12307	1.65102e-09
B9J08_001106	8.A.147.1.3	1.12029	1.64188e-09
B9J08_000073	1.A.126.1.2	1.10252	0.00020018
B9J08_000435	3.A.3.8.4	1.09684	2.92691e-13
B9J08_002379	8.A.192.1.2	1.08762	1.49875e-12
B9J08_000113	3.A.20.1.1	1.07519	8.44836e-10
B9J08_002928	2.A.18.6.20	1.05329	1.50253e-09
B9J08_004273	3.D.4.8.1	1.05113	5.67772e-07
B9J08_003133	3.A.8.1.1	1.04169	7.63015e-09
B9J08_004775	2.A.1.2.67	1.03444	3.84995e-09
B9J08_000982	2.A.49.2.3	1.0288	4.87879e-07
B9J08_002712	8.A.88.2.7	1.02314	2.14629e-07
B9J08_005554	9.A.26.1.1	1.02312	2.16948e-05
B9J08_004038	2.A.29.4.3	1.02268	3.06085e-08
B9J08_002148	2.A.7.9.14	1.02051	6.21034e-08
B9J08_003986	8.A.248.1.1	1.01878	2.42144e-12
B9J08_001428	2.A.29.2.3	-1.01634	9.68235e-09
B9J08_003076	1.I.1.1.3	-1.01865	1.346e-10
B9J08_002435	2.A.39.2.3	-1.02034	6.76994e-07
B9J08_002443	2.A.3.10.7	-1.02276	4.5628e-08
B9J08_002581	2.A.1.16.9	-1.02672	3.6108e-08
B9J08_004239	9.B.311.1.29	-1.0292	3.32562e-07
B9J08_002788	8.A.104.1.10	-1.03128	9.85776e-10
B9J08_002339	3.A.22.1.2	-1.03278	4.71711e-08
B9J08_002781	4.C.1.1.15	-1.03859	2.80457e-11
B9J08_001020	9.B.119.1.1	-1.05214	1.03754e-09
B9J08_002301	1.I.1.1.3	-1.06419	5.49354e-07
B9J08_002481	2.A.1.1.67	-1.06626	6.07901e-07
B9J08_001899	3.A.1.208.11	-1.06815	1.74854e-11
B9J08_004188	2.A.17.2.5	-1.06842	1.78777e-06
B9J08_002361	1.A.115.1.1	-1.08445	2.67372e-09
B9J08_005221	3.A.2.2.3	-1.09748	6.68184e-10
B9J08_002830	1.A.115.1.1	-1.1008	1.17596e-07
B9J08_003688	1.I.1.1.3	-1.10278	2.21782e-09
B9J08_004827	9.A.15.1.1	-1.10491	7.53087e-10
B9J08_001125	3.A.1.205.2	-1.10499	2.48152e-08
B9J08_003921	2.A.1.16.4	-1.13577	1.46543e-09
B9J08_005379	8.A.178.1.1	-1.15075	1.86469e-13
B9J08_002371	9.B.278.1.4	-1.16113	1.31981e-11
B9J08_001776	9.B.51.1.6	-1.17605	4.15977e-08
B9J08_005570	2.A.1.14.11	-1.1764	2.07119e-12
B9J08_001254	2.A.19.7.1	-1.199	7.80553e-13
B9J08_001536	2.A.18.4.2	-1.2121	5.39669e-10
B9J08_001804	2.A.7.12.13	-1.21311	2.49074e-13
B9J08_003323	3.A.1.208.3	-1.21474	9.45292e-12
B9J08_001512	3.A.18.1.1	-1.21807	1.84272e-10
B9J08_005085	3.A.18.1.1	-1.24121	1.19087e-07
B9J08_003821	8.A.92.1.20	-1.24445	1.6168e-09
B9J08_000705	3.A.1.31.3	-1.24642	6.13005e-09
B9J08_000190	2.A.85.3.4	-1.25134	1.01684e-13
B9J08_000563	9.B.10.1.1	-1.2558	0.00692345
B9J08_002857	8.A.225.1.2	-1.25783	5.49823e-11
B9J08_004551	8.A.47.1.7	-1.2614	1.30577e-08
B9J08_002792	8.A.104.1.12	-1.2623	7.2917e-12
B9J08_002483	3.A.22.1.2	-1.26503	5.09044e-13
B9J08_002227	2.A.40.4.4	-1.27252	8.24051e-12
B9J08_000987	8.A.21.1.1	-1.27734	1.11092e-14
B9J08_002105	2.A.6.6.3	-1.29319	1.87201e-12
B9J08_005081	9.A.15.3.1	-1.30245	3.72756e-13
B9J08_002813	3.A.1.121.7	-1.34742	1.18886e-10
B9J08_004504	3.A.1.121.7	-1.35172	2.2892e-12
B9J08_000077	1.A.77.1.13	-1.35322	1.48383e-09
B9J08_002795	2.A.1.2.123	-1.36085	3.60732e-17
B9J08_001526	2.A.1.1.83	-1.3625	0.00646808
B9J08_004452	3.A.1.205.2	-1.3631	3.20956e-14
B9J08_001241	2.A.18.7.2	-1.3633	2.5515e-21
B9J08_004446	3.A.1.121.9	-1.3706	1.48162e-07
B9J08_002187	2.A.66.1.5	-1.3748	3.57719e-17
B9J08_004847	4.E.1.1.1	-1.37672	3.12585e-10
B9J08_002713	1.B.69.1.4	-1.37947	1.44095e-19
B9J08_003981	2.A.1.2.128	-1.3896	0.00200142
B9J08_000517	2.A.108.1.1	-1.41073	9.14278e-13
B9J08_002896	8.A.104.1.14	-1.41111	3.73226e-22
B9J08_005084	1.I.1.1.3	-1.41585	1.67995e-13
B9J08_005441	2.A.53.1.11	-1.43152	2.11079e-24
B9J08_005403	2.A.1.2.43	-1.45831	1.14452e-19
B9J08_000756	2.A.39.3.13	-1.46213	1.16691e-14
B9J08_002839	2.A.28.3.7	-1.47293	1.32795e-18
B9J08_003017	2.A.39.2.3	-1.47636	1.07947e-19
B9J08_003094	1.I.1.1.3	-1.51738	3.45935e-15
B9J08_000080	2.A.18.5.2	-1.53751	1.0053e-17
B9J08_003808	3.A.1.208.3	-1.55333	3.68227e-20
B9J08_004099	2.A.1.14.4	-1.57012	1.59005e-11
B9J08_002124	1.I.1.1.3	-1.61865	7.19742e-14
B9J08_004343	4.E.1.1.3	-1.62995	3.55537e-16
B9J08_005201	3.B.1.1.6	-1.63293	2.13504e-16
B9J08_001647	8.A.92.1.14	-1.63321	3.53361e-23
B9J08_001737	2.A.39.2.2	-1.63377	4.77387e-16
B9J08_002135	8.A.92.1.8	-1.63501	3.95469e-17
B9J08_002173	3.A.3.9.3	-1.64373	2.76068e-21
B9J08_005430	3.A.1.205.7	-1.6477	2.60241e-13
B9J08_000582	2.A.1.1.7	-1.65363	7.40416e-05
B9J08_004178	9.B.198.1.2	-1.67948	1.55182e-22
B9J08_002646	2.A.1.1.33	-1.70353	4.61251e-09
B9J08_002110	2.A.1.16.1	-1.74469	4.87631e-22
B9J08_003341	2.A.5.1.14	-1.74872	1.16732e-15
B9J08_000002	2.A.1.16.9	-1.75578	5.02132e-06
B9J08_004066	2.A.67.1.3	-1.77023	9.22508e-13
B9J08_000460	9.A.70.1.1	-1.78325	1.54781e-17
B9J08_002635	8.A.92.1.15	-1.84069	4.38542e-20
B9J08_002108	2.A.108.1.2	-1.86792	2.01933e-22
B9J08_004898	2.A.1.13.18	-1.88392	1.73918e-28
B9J08_002954	2.A.41.2.7	-1.88442	2.55185e-31
B9J08_000938	2.A.1.1.73	-1.89755	5.788e-23
B9J08_002953	9.A.15.1.1	-1.92956	4.59537e-33
B9J08_001487	2.A.1.16.4	-1.9667	3.72155e-25
B9J08_001532	9.B.229.1.4	-1.98131	7.19458e-32
B9J08_002261	8.A.148.1.1	-1.98404	1.53344e-17
B9J08_003356	8.A.104.1.17	-2.06751	2.49041e-27
B9J08_002666	2.A.3.10.19	-2.07811	3.63149e-26
B9J08_000821	9.B.57.1.3	-2.10055	7.97603e-31
B9J08_002864	2.A.1.58.1	-2.10594	6.4773e-22
B9J08_000853	2.A.3.4.3	-2.11015	2.89872e-13
B9J08_005289	2.A.3.10.24	-2.11707	7.62854e-18
B9J08_002250	2.A.1.1.51	-2.1483	2.075e-10
B9J08_000033	2.A.1.14.4	-2.17083	1.17712e-45
B9J08_002685	2.A.1.14.4	-2.25207	8.26783e-39
B9J08_005360	2.A.3.10.4	-2.29318	1.98321e-26
B9J08_003231	4.C.2.1.1	-2.3486	3.69759e-31
B9J08_004204	2.A.1.12.3	-2.37175	7.57629e-10
B9J08_003830	2.A.17.2.5	-2.37186	5.30041e-39
B9J08_001499	2.A.1.16.1	-2.41156	6.18053e-17
B9J08_004960	2.A.40.4.1	-2.42136	1.10169e-24
B9J08_000164	3.A.1.205.4	-2.45863	3.23511e-35
B9J08_002965	2.A.3.10.3	-2.45899	2.86368e-33
B9J08_003908	2.A.1.16.9	-2.51519	1.51566e-10
B9J08_000558	2.A.1.19.38	-2.56791	4.46918e-41
B9J08_001528	2.A.1.1.83	-2.68726	1.87929e-10
B9J08_001530	2.A.3.10.13	-2.72772	5.29921e-13
B9J08_002251	2.A.1.1.39	-2.83844	3.37168e-22
B9J08_001775	2.A.96.1.11	-3.00084	4.15398e-44
B9J08_001673	2.A.3.10.24	-3.11881	2.92597e-61
B9J08_002831	2.A.96.1.7	-3.22425	8.07129e-70
B9J08_000503	2.A.1.9.7	-3.27064	4.04658e-55
B9J08_00432	2.A.3.10.13	-3.38204	4.96545e-71
B9J08_001464	2.A.1.9.1	-3.48621	6.21697e-39
B9J08_002951	2.A.96.1.7	-3.62702	3.09006e-90
B9J08_001581	3.A.3.1.7	-3.79788	2.99065e-42
B9J08_002660	2.A.1.1.7	-4.19903	1.70269e-29
B9J08_000928	1.A.8.6.3	-4.30599	9.68505e-102
B9J08_002202	2.A.20.2.10	-6.18451	2.39923e-124

## Sheet: fluconazole
Accession number	TCDB class	fluconazole resistance vs. fluconazole sensitive - Log2 fold change	fluconazole resistance vs. fluconazole sensitive - FDR p-value
B9J08_004513	2.A.39.2.2	2.18265	9.06572e-18
B9J08_004113	2.A.1.2.78	2.07217	4.6386e-17
B9J08_000677	2.A.59.1.1	1.98191	6.33557e-11
B9J08_004830	2.A.1.14.36	1.84886	4.35533e-11
B9J08_004825	2.A.29.4.4	1.80124	6.71927e-08
B9J08_004648	8.A.47.1.7	1.66082	4.28855e-06
B9J08_001227	3.A.23.6.1	1.63428	2.79105e-07
B9J08_004662	2.A.1.2.114	1.62929	1.52867e-08
B9J08_004918	8.A.163.1.1	1.62658	0.00115283
B9J08_004769	3.A.25.1.1	1.62109	5.87426e-06
B9J08_004562	2.A.67.1.5	1.61789	0.0143938
B9J08_004508	3.A.16.1.2	1.61571	4.63745e-07
B9J08_005124	2.A.17.2.5	1.54806	1.13757e-06
B9J08_002478	9.A.70.1.1	1.53387	6.89222e-06
B9J08_004753	3.D.1.6.2	1.52079	1.23541e-07
B9J08_000483	3.A.16.1.6	1.5177	0.000770177
B9J08_004718	2.D.1.1.9	1.50999	1.69756e-06
B9J08_003364	3.A.16.1.6	1.48719	0.0143257
B9J08_002749	3.A.20.1.1	1.43995	7.50311e-06
B9J08_004581	9.A.63.1.1	1.43708	2.31159e-06
B9J08_004878	1.A.11.3.5	1.41895	2.07822e-06
B9J08_004797	2.A.1.1.67	1.41791	0.000106822
B9J08_004725	2.A.21.6.5	1.34377	8.16187e-05
B9J08_003804	1.A.132.1.1	1.31741	0.00176104
B9J08_004730	9.B.111.1.5	1.31354	8.92203e-05
B9J08_004551	8.A.47.1.7	1.28231	1.20781e-06
B9J08_000143	3.D.4.8.1	1.28131	8.77573e-07
B9J08_004510	9.A.64.1.1	1.24876	5.83952e-05
B9J08_000071	8.A.148.1.1	1.23572	0.000141456
B9J08_004856	8.A.52.1.6	1.23384	1.01916e-06
B9J08_002065	2.A.1.3.27	1.22699	0.000480877
B9J08_004539	2.A.3.10.10	1.22038	3.34129e-05
B9J08_004573	2.A.3.4.3	1.17789	0.00201108
B9J08_002435	2.A.39.2.3	1.16044	1.83709e-06
B9J08_004712	2.D.1.1.6	1.15679	8.70272e-07
B9J08_004816	8.A.87.1.5	1.15185	0.000309112
B9J08_004552	8.A.47.1.7	1.14801	3.06355e-05
B9J08_004474	2.A.1.16.9	1.13975	4.29929e-05
B9J08_000476	3.A.9.1.2	1.12227	0.0169493
B9J08_002142	1.A.129.1.1	1.0789	0.0102798
B9J08_002461	2.A.6.6.3	1.07857	0.00164673
B9J08_004775	2.A.1.2.67	1.07278	0.00510456
B9J08_004701	8.A.192.1.4	1.07125	0.00110984
B9J08_004766	3.A.3.8.2	1.06936	0.000143768
B9J08_002607	8.A.248.1.4	1.06672	0.0151635
B9J08_004497	5.B.1.2.11	1.04091	0.000439953
B9J08_004829	2.A.29.10.5	1.03452	0.00663992
B9J08_002581	2.A.1.16.9	1.02088	0.00246387
B9J08_004273	3.D.4.8.1	1.01818	0.00120389
B9J08_002768	8.A.163.1.1	1.01261	0.00734511
B9J08_002459	8.A.148.1.1	1.01064	0.00923732
B9J08_002497	1.I.1.1.3	-1.01048	0.010069
B9J08_002402	2.A.39.2.3	-1.02892	0.00994361
B9J08_002896	8.A.104.1.14	-1.03156	0.00220016
B9J08_004427	2.A.29.18.6	-1.03738	0.015836
B9J08_005492	2.A.1.2.115	-1.04081	0.0277936
B9J08_001952	2.A.39.4.2	-1.04573	0.0176394
B9J08_001397	9.B.142.18.1	-1.05148	0.0483288
B9J08_004898	2.A.1.13.18	-1.05746	0.000809419
B9J08_002289	3.A.18.1.1	-1.06738	0.00449471
B9J08_001319	2.A.1.3.52	-1.09741	0.000845268
B9J08_002480	2.A.1.1.67	-1.09765	0.00238474
B9J08_003017	2.A.39.2.3	-1.10282	0.00224529
B9J08_005554	9.A.26.1.1	-1.11728	0.00120691
B9J08_001006	1.A.35.5.1	-1.12991	0.0127578
B9J08_005501	2.A.29.21.1	-1.1452	0.00142526
B9J08_000080	2.A.18.5.2	-1.15062	0.000574222
B9J08_001512	3.A.18.1.1	-1.16226	0.00488687
B9J08_003734	2.A.3.10.3	-1.16443	0.0201436
B9J08_002209	3.A.18.1.1	-1.17734	0.000351043
B9J08_003832	3.A.1.208.3	-1.17764	1.76171e-05
B9J08_005084	1.I.1.1.3	-1.18147	1.03274e-05
B9J08_002823	3.A.3.10.3	-1.21109	1.68988e-05
B9J08_002864	2.A.1.58.1	-1.22488	9.59865e-05
B9J08_001899	3.A.1.208.11	-1.22901	0.00754139
B9J08_000077	1.A.77.1.13	-1.23045	0.00175226
B9J08_001559	2.A.79.1.10	-1.23593	3.93719e-06
B9J08_005403	2.A.1.2.43	-1.26132	0.000114125
B9J08_005570	2.A.1.14.11	-1.2626	0.000316525
B9J08_001362	2.A.3.10.14	-1.27315	2.33935e-05
B9J08_004188	2.A.17.2.5	-1.27447	4.54769e-06
B9J08_003094	1.I.1.1.3	-1.2861	0.00129766
B9J08_003323	3.A.1.208.3	-1.2907	3.44459e-05
B9J08_003908	2.A.1.16.9	-1.2995	0.00013162
B9J08_00432	2.A.3.10.13	-1.3182	5.68883e-07
B9J08_000607	2.A.1.13.19	-1.32588	1.82136e-05
B9J08_004943	8.A.63.1.3	-1.33376	3.03675e-05
B9J08_000995	2.A.53.1.1	-1.37878	0.00069743
B9J08_001537	2.A.18.4.1	-1.40066	0.00634451
B9J08_000766	9.A.70.1.1	-1.42016	1.08521e-06
B9J08_001542	2.A.1.16.1	-1.43449	1.83709e-06
B9J08_003688	1.I.1.1.3	-1.45776	0.000108568
B9J08_001804	2.A.7.12.13	-1.47246	4.92727e-05
B9J08_001241	2.A.18.7.2	-1.5493	4.94949e-05
B9J08_000987	8.A.21.1.1	-1.61612	1.07176e-06
B9J08_001363	1.I.1.1.3	-1.84107	1.20183e-05
B9J08_005430	3.A.1.205.7	-1.91805	2.66988e-09
B9J08_001399	2.A.29.8.12	-1.95213	0.00702093
B9J08_002660	2.A.1.1.7	-1.95994	2.37358e-06
B9J08_004352	8.A.151.1.1	-1.96092	7.16642e-16
B9J08_004279	9.B.213.1.4	-1.97418	8.95758e-13
B9J08_003921	2.A.1.16.4	-1.99586	8.98601e-11
B9J08_004149	9.A.76.1.2	-2.05917	1.18681e-10
B9J08_000034	2.A.29.15.1	-2.126	0.00408848
B9J08_004452	3.A.1.205.2	-2.15522	8.14601e-12
B9J08_005405	1.A.81.2.1	-2.15803	2.38106e-08
B9J08_001547	2.A.1.16.4	-2.30791	7.53491e-14
B9J08_003981	2.A.1.2.128	-2.52584	1.15376e-18
B9J08_004893	2.A.1.14.11	-2.65946	3.84705e-21
B9J08_003202	2.A.1.9.7	-2.74026	1.7206e-14
B9J08_000368	2.A.1.2.86	-2.75748	5.05014e-16
B9J08_001487	2.A.1.16.4	-3.00011	8.97574e-31
B9J08_004097	2.A.1.16.3	-3.03388	2.04219e-09
B9J08_002108	2.A.108.1.2	-3.22619	6.59114e-19
B9J08_002249	2.A.1.3.27	-3.41284	1.08058e-39
B9J08_002250	2.A.1.1.51	-5.02911	6.42899e-85
