# Supplementary material for: Genomic Analysis Reveals Diversified and Stress-Responsive Transport Repertoire in Candidozyma (Candida) auris
Source: J Fungi (Basel). 2026 Feb 28;12(3):174. doi: 10.3390/jof12030174 (PMC13028451; doi:10.3390/jof12030174)
Supplement: Supplementary file 1 [file jof-12-00174-s001.zip › Table S4_CandidaTransporters.xlsx]

## Sheet: families 5genome
Supplementary Table S4.Transporters identified in S. cerevisiae, C. auris, C. albicans, C. dubliniensis, N. glabrata, and C. parapsilosis.
Class	TC subclass	TC family	S. cerevisiae S288C		C. auris B8441		C. albican		C. dubliniensis		N. glabrata		C. parapsilosis
1: Channels/Pores
	1.A: α-Type Channels		58		41		35		36		51		35
		1.A.1:The Voltage-gated Ion Channel (VIC) Superfamily		2		2		2		2		2		2
		1.A.4: The Transient Receptor Potential Ca2+ Channel (TRP-CC) Family		1		1		1		1		1		1
		1.A.8: The Major Intrinsic Protein (MIP) Family		5		1		1		1		4		1
		1.A.9: The Neurotransmitter Receptor, Cys loop, Ligand-gated Ion Channel (LIC) Family		3		1		1		1		2		1
		1.A.10: The Glutamate-gated Ion Channel (GIC) Family of Neurotransmitter Receptors		1		1						3		2
		1.A.11: The Ammonium Transporter Channel (Amt) Family		3		2		2		3		3		2
		1.A.14: The Calcium Transporter A (CaTA) Family (formerly the Testis-Enhanced Gene Transfer (TEGT) Family)		1		1						1
		1.A.15: The Non-selective Cation Channel-2 (NSCC2) Family		1		1		1				1		1
		1.A.16 The Formate-Nitrite Transporter (FNT) Family		1		1		1		1		1		1
		1.A.17: The Calcium-dependent Chloride Channel (Ca-ClC) Family		5		5		3		4		4		3
		1.A.33: The Cation Channel-forming Heat Shock Protein-70 (Hsp70) Family		5		4		4		4		5		3
		1.A.35: The CorA Metal Ion Transporter (MIT) Family		5		4		4		4		4		5
		1.A.43: The Camphor Resistance or Fluoride Exporter (Fluc) Family		2		1						1
		1.A.55: The Synaptic Vesicle-Associated Ca2+ Channel, Flower (Flower) Family		1		1		1		1				1
		1.A.56: The Copper Transporter (Ctr) Family		3		1		2		2		2		1
		1.A.76: The Magnesium Transporter1 (MagT1) Family		1		0						1
		1.A.77: The Mg2+/Ca2+ Uniporter (MCU) Family		1		1		1		1		2		1
		1.A.81: The Low Affinity Ca2+ Channel (LACC) Family		1		1		1		1		1		1
		1.A.88: The Fungal Potassium Channel (F-Kch) Family		2		1		1		1		2		1
		1.A.101: The Peroxisomal Pore-forming Pex11 (Pex11) Family		2		1						1
		1.A.111: The Reactive Oxygen Species Modulator 1 (Romo1) Family		1		0						1
		1.A.112: The Cyclin M Mg2+ Exporter (CNNM) Family		1		1		1		1		1		1
		1.A.115: The Pore-forming NADPH-dependent 1-Acyldihydroxyacetone Phosphate Reductase (Ayr1) Family		1		3		1		1		1		1
		1.A.126: The Mpv17/Pmp22 4 TMS Putative Channel (Mpv17) Family		1		1		1		1		1		1
		1.A.129: The Mitochondrial Permeability Transition Pore (mPTP) Family		2		2		2		2		2		2
		1.A.131: The Putative TRP-like Channel (P-TRPL-Ch) Family		4		2		3		3		3		2
		1.A.132: The Azolectin:Cytochrome C Pore (ACCP) Family		2		1		1		1		1		1
	1.B: β-Barrel Porins		8		4		2		2		3		2
		1.B.8: The Mitochondrial and Plastid Porin (MPP) Family		3		2		2		2		2		2
		1.B.33: The Outer Membrane Protein Insertion Porin (Bam Complex) (OmpIP) Family		5		1						1
		1.B.69: The Peroxysomal Membrane Porin 4 (PxMP4) Family		0		1
	1.C: Pore-Forming Toxins (Proteins and Peptides)		2		2		2		2		2		3
		1.C.104: The Heterokaryon Incompatibility Prion/Amyloid Protein (HET-s) Family		1		2		1		1		2		3
		1.C.139: The Candidalysin (CL) Family		1				1		1
	1.F: Vesicle Fusion Pores		18		8		5		5		17		5
		1.F.1: The Synaptosomal Vesicle Fusion Pore (SVF-Pore) Family		10		5		5		5		9		5
		1.F.2: The Octameric Exocyst (Exocyst) Family		8		3						8
	1.H: Paracellular Channels		5		2		2		2		5		2
		1.H.1: The Claudin Tight Junction (Claudin1) Family		4		1		1		1		4		1
		1.H.2: The Invertebrate PMP22-Claudin (Claudin2) Family		0		0						1
		1.H.3: The 4 TMS Amastin (Amastin) Family		1		1		1		1				1
	1.I: Membrane-bounded Channels		63		48		31		30		45		31
		1.I.1: The Nuclear Pore Complex (NPC) Family		63		48		31		30		45		31
	1.N: Cell Fusion Pores		5		4		3		4		5		4
		1.N.5: The Endoplasmic Reticulum Fusion GTPase, Atlastin (Atlastin) Family		1		1		1		1		1		1
		1.N.6: The Mitochondrial Inner/Outer Membrane Fusion (MMF) Family		4		2		2		2		4		2
		1.N.7: The Endomembrane Fusion/Trafficking (EMFST) Family		0		1		0		1				1
	1.P: Non-Envelop Virus Penitration Complex: A complex of host cell proteins that allow non-envelop virus to penetrate the endoplasmic reticular membrane.		0		3		3		2		0		0
		1.P.1: The Polyoma Virus SV40 ER Penetration Channel (VPEC) Family		0		3		3		2		0		0
	1.R: Membrane Contact Site (MCS) for Interorganellar Transport		3		3		2		2		3		2
		1.R.1: The Membrane Contact Site (MCS) Family		3		2		2		2		3		2
		1.R.2: The Bridge-like Lipid Transfer Protein (BLTP) Family				1
2: Electrochemical Potential-driven Transporters
	2.A: Porters (uniporters, symporters, antiporters)		248		264		218		211		183		250
		2.A.1: The Major Facilitator Superfamily (MFS)		82		96		64		59		47		93
		2.A.3: The Amino Acid-Polyamine-Organocation (APC) Family		24		28		29		28		18		38
		2.A.4: The Cation Diffusion Facilitator (CDF) Family		6		5		4		3		5		3
		2.A.5: The Zinc (Zn2+)-Iron (Fe2+) Permease (ZIP) Family		5		4		3		3		4		4
		2.A.6: The Resistance-Nodulation-Cell Division (RND) Superfamily		4		3		3		3		2		3
		2.A.7: The Drug/Metabolite Transporter (DMT) Superfamily		10		9		5		6		5		5
		2.A.9: The Membrane Protein Insertase (YidC/Alb3/Oxa1) Family		2		1						2		1
		2.A.16: The Telurite-resistance/Dicarboxylate Transporter (TDT) Family		1		1						1
		2.A.17: The Proton-dependent Oligopeptide Transporter (POT/PTR) Family		1		3		2		2		1		2
		2.A.18: The Amino Acid/Auxin Permease (AAAP) Family		7		9		5		7		7		3
		2.A.19: The Ca2+:Cation Antiporter (CaCA) Family		2		2		2		2		2		1
		2.A.20: The Inorganic Phosphate Transporter (PiT) Family		1		1		1		1				1
		2.A.21: The Solute:Sodium Symporter (SSS) Family		1		2		2		2		2		3
		2.A.28: The Bile Acid:Na+ Symporter (BASS) Family		1		1		1		1		1		1
		2.A.29: The Mitochondrial Carrier (MC) Family		32		29		26		25		26		25
		2.A.30: The Cation-Chloride Cotransporter (CCC) Family		1		1				1		1
		2.A.31: The Anion Exchanger (AE) Family		1		1		1		1		1		1
		2.A.36: The Monovalent Cation:Proton Antiporter-1 (CPA1) Family		2		2		2		2		2		2
		2.A.37: The Monovalent Cation:Proton Antiporter-2 (CPA2) Family		1		1						1
		2.A.38: The K+ Transporter (Trk) Family		2		1		1		1		1		1
		2.A.39: The Nucleobase:Cation Symporter-1 (NCS1) Family		10		7		6		4		9		4
		2.A.40: The Nucleobase/Ascorbate Transporter (NAT) or Nucleobase:Cation Symporter-2 (NCS2) Family		0		2		1		1				1
		2.A.41: The Concentrative Nucleoside Transporter (CNT) Family		0		1		1		1				1
		2.A.43: The Lysosomal Cystine Transporter (LCT) Family		5		4		3		3		5		4
		2.A.47: The Divalent Anion:Na+ Symporter (DASS) Family		3		1		2		2		2		2
		2.A.49: The Chloride Carrier/Channel (ClC) Family		1		3		3		2		1		3
		2.A.50: The Glycerol Uptake (GUP) or Membrane-bound Acyl Transferase (MBOAT) Family		2		1		1		1		1		1
		2.A.53: The Sulfate Permease (SulP) Family		4		5		4		4		3		3
		2.A.54: The Sideroflexin (SFXN) Family (formerly the Mitochondrial Tricarboxylate Carrier (MTC) Family)		1		1		1		1		1		1
		2.A.55: The Metal Ion (Mn2+-iron) Transporter (Nramp) Family		3		3		4		4		3		3
		2.A.57: The Equilibrative Nucleoside Transporter (ENT) Family		2		1		1		1		2		1
		2.A.59: The Arsenical Resistance-3 (ACR3) Family		1		1		1		1				1
		2.A.66: The Multidrug/Oligosaccharidyl-lipid/Polysaccharide (MOP) Flippase Superfamily		2		4		4		4		2		3
		2.A.67: The Oligopeptide Transporter (OPT) Family		3		10		6		7		1		8
		2.A.69: The Auxin Efflux Carrier (AEC) Family		2		1		3		2		2		2
		2.A.72: The K+ Uptake Permease (KUP) Family		0		0		1		1				1
		2.A.79: The Threonine/Serine Exporter (ThrE) Family		1		1		1		1		1		1
		2.A.85: The Aromatic Acid Exporter (ArAE) Family		2		1		1		1		2		1
		2.A.89: The Vacuolar Iron Transporter (VIT) Family		1		1		1		1		1		1
		2.A.92: The Choline Transporter-like (CTL) Family		1		1		1		1		1		1
		2.A.94: The Phosphate Permease (Pho1) Family		2		1						2		1
		2.A.96: The Acetate Uptake Transporter (AceTr) Family		3		3		7		7		3		7
		2.A.97: The Mitochondrial Inner Membrane K+/H+ and Ca2+/H+ Exchanger (LetM1) Family		2		1		1		1		2		1
		2.A.105: The Mitochondrial Pyruvate Carrier (MPC) Family		3		2		2		2		3		2
		2.A.106: The Ca2+:H+ Antiporter-2 (CaCA2) Family		1		1		1		1		1		1
		2.A.108: The Iron/Lead Transporter (ILT) Family		4		6		9		9		4		7
		2.A.121: The Sulfate Transporter (CysZ) Family		3								2
		2.A.126: The Fatty Acid Exporter (FAX) Family		0		1		1		1				1
	2.D: Transcompartment Lipid Carrier		3		4		3		3		2		3
		2.D.1: The PI4P/PS Counter Transporter (P/P-CT) Family		3		4		3		3		2		3
3: Primary Active Transporters
	3.A: P-P-bond-hydrolysis-driven transporters		254		167		150		148		201		160
		3.A.1: The ATP-binding Cassette (ABC) Superfamily		28		26		22		21		22		30
		3.A.2: The H+- or Na+-translocating F-type, V-type and A-type ATPase (F-ATPase) Superfamily		25		20		20		20		21		21
		3.A.3: The P-type ATPase (P-ATPase) Superfamily		16		14		16		14		13		14
		3.A.5: The General Secretory Pathway (Sec) Family		14		6		5		5		9		5
		3.A.8: The Mitochondrial Protein Translocase (MPT) Family		22		13		14		13		20		13
		3.A.9: The Chloroplast Envelope Protein Translocase (CEPT or Tic-Toc) Family		2		2		1		1		2		2
		3.A.16: The Endoplasmic Reticular Retrotranslocon (ER-RT) Family		29		19		17		17		27		18
		3.A.18: The Nuclear mRNA Exporter (mRNA-E) Family		4		5		3		3		3		3
		3.A.20: The Peroxisomal Protein Importer (PPI) Family		30		13		12		10		17		12
		3.A.21: The C-terminal Tail-Anchored Membrane Protein Biogenesis/ Insertion Complex (TAMP-B) Family		6		2		2		2		5		2
		3.A.22: The Transcription-coupled TREX/TAP Nuclear mRNA Export Complex (TREX) Family		12		5		2		4		9		4
		3.A.23: The Type VI Symbiosis/Virulence Secretory System (T6SS) Family		3		2		2		2		2		1
		3.A.25: The Symbiont-specific ERAD-like Machinery (SELMA) Family		4		2		2		2		3		3
		3.A.27: The Endoplasmic Reticulum Membrane Protein Insertion Complex (EMC) Family		8								6		2
		3.A.28: The AAA-ATPase, Bcs1 (Bcs1) Family		1		1		1		1		1		1
		3.A.29: The Mitochondrial Inner Membrane i-AAA Protease Complex (MIMP) Family		9		9		9		9		9		8
		3.A.30: The Endoplasmic Reticulum Surface Retrieval Pathway (ER-SURF) Family		12		6		7		7		7		5
		3.A.31: The Endosomal Sorting Complexes Required for Transport III (ESCRT-III) Family		26		15		12		13		22		14
		3.A.33: The BBSome Complex (BBSome) Family		1		4		1		2		1		2
		3.A.34: The Sorting Nexins of the ESCRT Complexes (SN-ESCRT)		2		3		2		2		2
	3.B: Decarboxylation-driven transporters		2		1		1		1		2		1
		3.B.1: The Na+-transporting Carboxylic Acid Decarboxylase (NaT-DC) Family		2		1		1		1		2		1
	3.D: Oxidoreduction-driven transporters		30		27		25		26		21		30
		3.D.1: The H+ or Na+-translocating NADH Dehydrogenase (NDH) Family		3		16		14		15		2		16
		3.D.3: The Proton-translocating Quinol:Cytochrome c Reductase (QCR) Superfamily		6		2		2		2		3		3
		3.D.4: The Proton-translocating Cytochrome Oxidase (COX) Superfamily		18		7		6		6		13		8
		3.D.10: The Prokaryotic Succinate Dehydrogenase (SDH) Family		3		2		3		3		3		3
	3.E: Light absorption-driven transporters		3		0		0		1		3		0
		3.E.1: The Ion-translocating Microbial Rhodopsin (MR) Family		3						1		3		0
4: Group Translocators
	4.C: Acyl CoA ligase-coupled transporters		4		6		4		4		3		4
		4.C.1: The Fatty Acid Group Translocation (FAT) Family		3		3		3		3		2		3
		4.C.2: The Carnitine O-Acyl Transferase (CarAT) Family		0		2
		4.C.3: The Acyl-CoA Thioesterase (ACoA-T) Family		1		1		1		1		1		1
	4.D: Polysaccharide Synthase/Exporters		3		5		5		5		4		5
		4.D.1: The Putative Vectorial Glycosyl Polymerization (VGP) Family		3		5		5		5		4		5
	4.E: Vacuolar Polyphosphate Polymerase-catalyzed Group Translocators		3		2		2		2		2		2
		4.E.1: The Vacuolar (Acidocalcisome) Polyphosphate Polymerase (V-PPP) Family		3		2		2		2		2		2
	4.F: Choline/EthanolaminePhosphotransferase 1 (CEPT1)		0		1		0		0		0		0
		4.F.1: The Choline/Ethanolaminephosphotransferase 1 (CEPT1) Family		0		1		0		0		0		0
5: Transmembrane Electron Carriers
	5.B: Transmembrane 1-electron transfer carriers		5		7		0		0		0		0
		5.B.1: The Phagocyte (gp91phox) NADPH Oxidase Family		5		7		0		0		0		0
8: Accessory Factors Involved in Transport
	8.A: Auxiliary transport proteins		115		125		94		93		97		92
		8.A.5: The Voltage-gated K+ Channel β-subunit (Kvβ) Family		1		0		1						1
		8.A.6: The Auxiliary Nutrient Transporter (ANT) Family		1								1
		8.A.9: The rBAT Transport Accessory Protein (rBAT) Family		0		1		2		2
		8.A.11: The Immunophilin-like Prolyl:peptidyl Isomerase Regulator (I-PPI) Family		1		1						1		1
		8.A.13: The Tetratricopeptide Repeat (Tpr1) Family		0		1
		8.A.21: The Stomatin/Podocin/Band 7/Nephrosis.2/SPFH (Stomatin) Family		2		4		3		3		2		3
		8.A.23: The Basigin (Basigin) Family		1		1		1		1		1		1
		8.A.24: The Ezrin/Radixin/Moesin-binding Phosphoprotein 50 (EBP50) Family		0		1								1
		8.A.27: The CDC50 P-type ATPase Lipid Flippase Subunit (CDC50) Family		3		2		2		2		3		2
		8.A.30: The Nedd4-Family Interacting Protein-2 (Nedd4) Family		2		1						1
		8.A.32: The β-Amyloid Cleaving Enzyme (BACE1) Family		1
		8.A.34: The Endophilin (Endophilin) Family		2		3		2		2		2		3
		8.A.41: The Stretch-activated Calcium		1		1		1		1		1		1
		8.A.47: The Neuropilin and Tolloid-like (Neto) Family		0		4		1		1		1
		8.A.51: The Dipeptidyl-aminopeptidase-like Protein 6 beta subunit of Kv4 channels (DPP6) Family		0		1				1
		8.A.52: The Ubiquitin-related Protein Degradation (UPD) Family		0		2		1		1		2		1
		8.A.61: The Endoplasmic Reticulum-derived Vesicle Protein, Erv14 (Erv14) Family		2		1		1		1		1		1
		8.A.63: The Sigma Non-opioid Intracellular Receptor (S1R) Family		1		1		1		1		1		2
		8.A.67: The Os-9 Quality Control (ERAD) Protein (Os-9) Family		1
		8.A.68: The Endomembrane protein-70 (EMP70) Family		3		2		1		1		1		1
		8.A.73: The Mitochondrial ATP synthase Stress-responsive Protein (MASP) Family		1
		8.A.82: The Calmodulin Calcium Binding Protein (Calmodulin) Family		2		4		4		4		3		4
		8.A.87: The TBC1 Domain (TBC1) Family		1		1						1		1
		8.A.88: The calciquestrin (CASQ) Family		3		2		2		2		1		1
		8.A.91: The Syntaxin (Syntaxin) Family		3		2		2		2		2		2
		8.A.92: The G-Protein αβγ Complex (GPC) Family		15		21		17		17		15		17
		8.A.98: The 14-3-3 protein (14-3-3) Family		2		1		1		1		2		1
		8.A.102: The Reticulon (Reticulon) Family		2		1		1		1		1
		8.A.104: The 5'-AMP-activated protein kinase (AMPK) Family		20		22		15		14		13		16
		8.A.108: The Curvature-stabilizing Protein YOP1 (YOP1) Family		1		1		1		1		1		1
		8.A.109: The Endoplasmic Reticulum Junction-forming protein (Lunapark) Family		1								1
		8.A.112: The Respiratory Supercomplex Factor (Rcf) Family		2		1		2		2		2		1
		8.A.114: The Huntington-interacting Protein 14 (HIP14) Family		1		1						1
		8.A.115: The Transmembrane Protein 223 (TMEM223) Family		0		1		1		1				1
		8.A.128: The Signaling Adaptor Protein KARAP/DAP12/TYROBP (SAP) Family		0		1
		8.A.132: The Interferon/Interleukin Receptor (IIR) Family		0		1
		8.A.137: The Clathrin (Clathrin) Family		2		3		3		3		2		3
		8.A.141: The Eros Chaperone Protein (Eros) Family		0		1
		8.A.147: The Peroxiredoxin Heme-binding Protein, Tpx1 (Tpx1) Family		3		3		3		3		2		2
		8.A.148: The Plasma Membrane Organizing Center, Eisosome (Eisosome) Family		6		3		2		3		7		3
		8.A.150: The Mitochondrial Metalloendopeptidase OMA1 (OMA1) Family		0		0		1
		8.A.151: The IP₃R binding protein released with inositol 1,4,5-trisphosphate (IRBIT) Family		1		1		1		1		1		1
		8.A.156: The MICOS Complex (MICOS-C) Family		2		1		1		1		1		1
		8.A.163: The HSP90/CDC37 (HSP90/CDC37) Family		2		2		1		1		1		1
		8.A.165: The Calnexin (Calnexin) Family		0		1		1		1		1		1
		8.A.169: The Fungal Inheritance of Cortical ER protein 2 (ICE2) Family		2		2		2		2		2		2
		8.A.173: The Tubulin (Tubulin) Family		3		2		2		2		2		2
		8.A.174: The Cytochrome c Oxidase COX15 Assembly Protein (COX15) Family		0		1
		8.A.178: The Lipase Atg15 (Atg15) Family		1		1		1		1		1		1
		8.A.188: The Rictor/mTORC2 (Rictor) Family		0		1
		8.A.190: The Allergen Asp F2-like Protein (Asp F2) Family		1
		8.A.192: The DnaJ Homolog (DnaJ) Family		3		5		5		5		4		3
		8.A.211: The PP2C.D Phosphatase SAL1 (SAL1) Family		2		1		1		1		2		1
		8.A.216: The Golgi SNAP Receptor Complex, Member 1 (GOSR1) Family		2		1		1		1		2		2
		8.A.221: The Very Long Chain Fatty Acid Elongase (VLCFA-E) Family		3		2		2		2		3		2
		8.A.225: The Vacuolar Protein Sorting-associated Protein (VPS) Family		0		1
		8.A.248: The Ras-related Rab GTPase (RrRG) Family		6		6		4		4		5		4
9: Incompletely Characterized Transport Systems
	9.A: Recognized transporters of unknown biochemical mechanism		58		35		30		29		42		28
		9.A.1: The Non ABC Multidrug Exporter (N-MDE) Family		0		1
		9.A.3: The Sorting Nexin27 (SNX27)-Retromer Assembly Apparatus (RetromerAA) Family		0		1								1
		9.A.6: The ATP Exporter (ATP-E) Family		1		1		1		1		1		1
		9.A.9: The Low Affinity Fe2+ Transporter (FeT) Family		1								1
		9.A.15: The Autophagy-related Phagophore-formation Transporter (APT) Family		11		7		6		4		6		6
		9.A.19: The Lipid Intermediate Transporter (Arv1) Family		1								1
		9.A.26: The Lipid-translocating Exporter (LTE) Family		3		3		3		4		2		3
		9.A.27: The Non-Classical Protein Exporter (NCPE) Family		2
		9.A.34: The Nuclear Pore Complex Biogenesis (NPC-B) Family		5		2		2		2		2		2
		9.A.36: The Ca2+-dependent Phospholipid Scramblase (Scramblase) Family		1		1		1		1		1		1
		9.A.49: The Prenylated Rab Acceptor Protein 1 (PRA1) Family		1		1		1		1		1		1
		9.A.50: The Nuclear t-RNA exporter (tRNA-E) Family		5		1		1		1		4		2
		9.A.54: The Lysosomal Cobalamin (B12) Transporter (L-B12T) Family		0								1
		9.A.57: The Extended-Synaptotagmin (E-Syt) Family		3		1		1		1		2		1
		9.A.58: The Maintenance of Mitochondrial Morphology (MMM) Family		4		3		3		2		4		1
		9.A.60: The Small Nuclear RNA Exporter (snRNA-E) Family		1				1		1		1		1
		9.A.63: The Retromer-dependent Vacuolar Protein Sorting (R-VPS) Family		14		5		4		5		8		3
		9.A.64: The SRP-independent Targeting (SND) Family		3		1		1		1		3		1
		9.A.70: The Aspartate Amino Transferase (AAT) Family		1		3		2		2		2		2
		9.A.76: The Omega3 Fatty Acid Desaturase 3/Putative Transporter (FAD3) Family		0		2		2		2				2
		9.A.78: The Retinal Degeneration B Protein (RdgB) Family		0		1		1		1		1
		9.A.79: The Autophagosomal Phospholipid Transmembrane Translocase (Atg9) Family		1		1						1
	9.B: Putative transport proteins		73		52		43		47		53		46
		9.B.1: The Integral Membrane CAAX Protease (CAAX Protease) Family		2		2		1		1		2		1
		9.B.10: The Putative Tripartite Zn2+ Transporter (TZT) Family		0		1
		9.B.12: The Sensitivity to Sodium or Salt Stress-induced Hydrophobic Peptide (Sna) Family		4								1
		9.B.21: The Frataxin (Frataxin) Family		1		1						1		1
		9.B.27: The Death Effector Domain A (DedA) Family		1		1		1		1		1
		9.B.45: The Fungal Mating-type Pheromone Receptor (MAT-PR) Family		2		0				1		2		1
		9.B.51: The Uncharacterized DUF202/YidH (YidH) Family		1		2		3		3		1		2
		9.B.57: The Conidiation and Conidial Germination Protein (CCGP) Family		1		2		1		1				1
		9.B.63: The Yeast Pheromone-induced Plasma Membrane Mating Cell Fusion Protein (PRM1) Family		1
		9.B.82: The Endoplasmic Reticulum Retrieval Protein1 (Putative Heavy Metal Transporter) (Rer1) Family		1				1		1		1		1
		9.B.105: The Lead Resistance Fusion Protein (PbrBC) Family		1		2		2		3		1		2
		9.B.111: The 6 TMS Lysyl tRNA Synthetase (LysS) Family		0		1
		9.B.115: The Steroid 5alpha-reductase/Lamin B Receptor (LBR) Family		4		4		3		3		4		3
		9.B.119: The Glycan Synthase, Fks1 (Fks1) Family		3		2		3		3		3		3
		9.B.131: The Post-GPI Attachment Protein (P-GAP2) Family		1		1		1		1		1
		9.B.132: The Post-GPI Attachment Protein-3 (P-GAP3) Family		1								1		1
		9.B.135: The Membrane Trafficking Yip (Yip) Family		3		1		1		1		2		2
		9.B.142: The Integral membrane Glycosyltransferase family 39 (GT39) Family		10		5		3		3		6		3
		9.B.178: The MdmD Complementing Protein 1 (Mcp1) Family		1		1				1
		9.B.188: The Transmembrane Emp24 Domain-containing Protein (TMED) Family		1
		9.B.191: The Endoplasmic Reticulum Retention Receptor (KDELR) Family		1		1		1		1		1		1
		9.B.198: The Membrane-anchored Lipid-binding Protein (LAM) Family		6		3		2		2		5		3
		9.B.199: The 4 TMS PF05225 (PF0225) Family		1		1		1		1		1		1
		9.B.206: The TMEM199 (TMEM199) Family		1
		9.B.213: The 7 TMS pH Sensor Rim21/PalH (Rim21/PalH) Family		1		1		1		1				1
		9.B.214: The ER to Golgi Transport Factor (ER/G-TF) Family		1		1		1		1		1		1
		9.B.216: The MICOS Complex Component, Mic60 (Mic60) Family		1		1
		9.B.229: The Transferrin Receptor, CD71, (TFR) Family		2		2		1				1
		9.B.231: The Die2/ALG10 Glycosyl Transferase (Die2/ALG10) Family		1		0		1		1		1
		9.B.235: The Mitochondrial Outer Membrane Protein-14 (Om14) Family		1
		9.B.238: The Uncharacterized Bacterial 5 TMS Protein-1 (UBP1) Family		0		1		1		2				2
		9.B.278: The Organellar-targeting Adaptor Protein Complex (O-APC) Family		5		5		5		6		4		7
		9.B.287: The Fat Storage-inducing Transmembrane Protein 2 (FIT2) Family		1
		9.B.311: The 6-7 TMS TRAM-LAG (TRAM-LAG) Family		0		2		1		1				1
		9.B.313: The 7 TMS Domain-containing Protein (7DCP) Family		1		2		2		2		1		2
		9.B.315: The Glycoslyphosphatidylinositol (GPI) Membrane Anchoring Protein GWT1 (GWT1) Family		1		1		1		1		1		1
		9.B.316: The Nitrosoguanidine Resistance or DUF3533 (NGR) Family		2								3
		9.B.391: The Eukaryotic Inner Membrane Peptidase Complex (IMPC) Family		3		1		2		2		2		2
		9.B.392: The Golgi Apparatus Golgin (Golgin) Family		1		1						1
		9.B.440: The Large 14 - 16 TMS Putative Transporter (LPT) Family		1		1		1		1		1		1
		9.B.454: The Transmembrane Mechanosensor, Slg1 (Slg1) Family		1								1
		9.B.464: The Possible Glycosylase Crh2 (Crh2) Family		1		1		1		1		1		1
		9.B.466: The DUF1640 Domain-containing Protein (DUF1640) Family		1		1		1		1		1		1
